# Supplementary material for: Repeated Evolution Versus Common Ancestry: Sex Chromosome Evolution in the Haplochromine Cichlid Pseudocrenilabrus philander
Source: Genome Biol Evol. 2019 Jan 12;11(2):439–58. doi: 10.1093/gbe/evz003 (PMC6375353; doi:10.1093/gbe/evz003)
Supplement: Supplementary Data [file evz003_supp.zip]

Archive with 2 entries (2 files):
- SupplementaryMaterialFiguresS1_S17.pdf
- SupplementaryMaterialTablesS1_S13.xlsx
