# Supplementary material for: Repeated Evolution Versus Common Ancestry: Sex Chromosome Evolution in the Haplochromine Cichlid Pseudocrenilabrus philander
Source: Genome Biol Evol. 2019 Jan 12;11(2):439–58. doi: 10.1093/gbe/evz003 (PMC6375353; doi:10.1093/gbe/evz003)
Supplement: Supplementary Data [file evz003_supp.zip › SupplementaryMaterialTablesS1_S13.xlsx]

## Sheet: TableS1
Supplementary Table S1
Sequencing information
population	individual code	pooling for sequencing	sequencing barcode	sequencing lane	raw reads (F&R)	raw reads (F+R)	mapped reads (F+R)	mapping proportion	Missing genotypes per individual [%]
Lake Chila	MJA4	pool 1	CGATGTA	1 & 4	60759347	121518694	117972235	0.970816	5.74
Lake Chila	MJA6	pool 1	GTCCGCA	1 & 4	59895223	119790446	116123750	0.969391	5.67
Lake Chila	MJA8	pool 1	CGTACGT	1 & 4	53418143	106836286	103614787	0.969846	6.57
Lake Chila	MJB1	pool 1	AGTCAAC	1 & 4	52714449	105428898	102319867	0.970511	6.84
Lake Chila	MJB3	pool 1	TAGCTTA	1 & 4	52049611	104099222	101116758	0.97135	6.71
Lake Chila	MJB5	pool 1	ACAGTGA	1 & 4	54250956	108501912	105265572	0.970173	6.44
Lake Chila	MJB7	pool 1	ATCACGA	1 & 4	59325539	118651078	115079795	0.969901	5.8
Lake Chila	MJB8	pool 1	ACTGATA	1 & 4	53673887	107347774	104146877	0.970182	6.51
Lake Chila	MJB9	pool 1	TGACCAA	1 & 4	55857201	111714402	108432486	0.970622	6.11
Lake Chila	MJC1	pool 1	GTGAAAC	1 & 4	55816208	111632416	107903424	0.966596	6.75
Lake Chila	MJC2	pool 1	GAGTGGA	1 & 4	53662746	107325492	104194098	0.970823	6.38
Lake Chila	MJC3	pool 1	AGGTCCG	1 & 4	58004906	116009812	112417350	0.969033	6.07
Mbulu creek	MJC7	pool 2	GGCTACA	2 & 8	54601780	109203560	105338448	0.964606	5.22
Mbulu creek	MJC8	pool 2	GCCAATA	2 & 8	58762911	117525822	113777111	0.968103	4.75
Mbulu creek	MJC9	pool 2	TTAGGCA	2 & 8	50300898	100601796	97206803	0.966253	5.59
Mbulu creek	MJD1	pool 2	ATTCCTT	2 & 8	63765836	127531672	123550203	0.968781	4.45
Mbulu creek	MJD2	pool 2	ACAGTGA	2 & 8	52746218	105492436	102209321	0.968878	5.24
Mbulu creek	MJD3	pool 2	ATCACGA	2 & 8	53500701	107001402	103507535	0.967347	5.77
Mbulu creek	MJD5	pool 2	ACTGATA	2 & 8	53462495	106924990	103439131	0.967399	5.19
Mbulu creek	MJD6	pool 2	ATGTCAG	2 & 8	56098327	112196654	108269408	0.964997	5.06
Mbulu creek	MJD8	pool 2	GTGGCCT	2 & 8	57405880	114811760	110870266	0.96567	4.88
Mbulu creek	MJD9	pool 2	CAGATCA	2 & 8	60126175	120252350	116300643	0.967138	4.7
Mbulu creek	MJE6	pool 2	ACTTGAA	2 & 8	53113496	106226992	102767505	0.967433	4.82
Mbulu creek	MJE7	pool 2	CGATGTA	2 & 8	57791857	115583714	112113986	0.969981	5.23

## Sheet: TableS2
Supplementary Table S2
Assembly Statistics
BUSCO
Assembly tested	Buscos Searched	Complete BUSCOs	Complete BUSCOs Perc	Complete and single-copy BUSCOs (S)	Complete and single-copy BUSCOs (S) Perc	Complete and duplicated BUSCOs (D)	Complete and duplicated BUSCOs (D) Perc	Fragmented BUSCOs (F)	Fragmented BUSCOs (F) Perc	Missing BUSCOs (M)	Missing BUSCOs (M) Perc
Celera Male	4584	3844	83.9	3757	82	87	1.9	505	11	235	5.1
Celera Female	4584	3805	83	3734	81.5	71	1.5	507	11.1	272	5.9
QUAST
Assembly	Celera Male P.philander Lake Chila	Celera Female P. philander Lake Chila
# contigs (>= 0 bp)	56040	56659
# contigs (>= 1000 bp)	53387	54113
# contigs (>= 5000 bp)	35754	36099
# contigs (>= 10000 bp)	22141	22201
# contigs (>= 25000 bp)	7979	7859
# contigs (>= 50000 bp)	2132	2032
Total length (>= 0 bp)	734701727	729710123
Total length (>= 1000 bp)	734136538	729195729
Total length (>= 5000 bp)	677310295	671353676
Total length (>= 10000 bp)	579734061	571633682
Total length (>= 25000 bp)	355457065	344711966
Total length (>= 50000 bp)	153881322	144878775
# contigs	53745	54405
Largest contig	232912	241965
Total length	734368154	729381774
Estimated reference length	950000000	950000000
GC (%)	40.73	40.73
N50	24045	23426
NG50	16160	15487
N75	11597	11331
L50	8458	8685
LG50	13932	14470
L75	19453	19890
# N's per 100 kbp	178.89	190.43

## Sheet: TableS3
Supplementary Table S3
Accession Numbers Lake Malawi cichlids
Species	Sex	SRA accession number
Lethrinops lethrinus	female	ERR303343
Lethrinops lethrinus	female	ERR303352
Lethrinops lethrinus	female	ERR303361
Lethrinops lethrinus	female	ERR303370
Lethrinops lethrinus	female	ERR303379
Lethrinops lethrinus	female	ERR303388
Lethrinops lethrinus	female	ERR303397
Lethrinops lethrinus	female	ERR303406
Lethrinops lethrinus	female	ERR315231
Lethrinops lethrinus	male	ERR303342
Lethrinops lethrinus	male	ERR303351
Lethrinops lethrinus	male	ERR303360
Lethrinops lethrinus	male	ERR303369
Lethrinops lethrinus	male	ERR303378
Lethrinops lethrinus	male	ERR303387
Lethrinops lethrinus	male	ERR303396
Lethrinops lethrinus	male	ERR303405
Lethrinops lethrinus	male	ERR315230
Aulonocara stuartgranti	female	ERR303346
Aulonocara stuartgranti	female	ERR303355
Aulonocara stuartgranti	female	ERR303364
Aulonocara stuartgranti	female	ERR303373
Aulonocara stuartgranti	female	ERR303382
Aulonocara stuartgranti	female	ERR303391
Aulonocara stuartgranti	female	ERR303400
Aulonocara stuartgranti	female	ERR303409
Aulonocara stuartgranti	female	ERR315234
Aulonocara stuartgranti	male	ERR303345
Aulonocara stuartgranti	male	ERR303354
Aulonocara stuartgranti	male	ERR303363
Aulonocara stuartgranti	male	ERR303372
Aulonocara stuartgranti	male	ERR303381
Aulonocara stuartgranti	male	ERR303390
Aulonocara stuartgranti	male	ERR303399
Aulonocara stuartgranti	male	ERR303408
Aulonocara stuartgranti	male	ERR315233
Astatotilapia calliptera	female	ERR303340
Astatotilapia calliptera	female	ERR303349
Astatotilapia calliptera	female	ERR303358
Astatotilapia calliptera	female	ERR303367
Astatotilapia calliptera	female	ERR303376
Astatotilapia calliptera	female	ERR303385
Astatotilapia calliptera	female	ERR303394
Astatotilapia calliptera	female	ERR303403
Astatotilapia calliptera	female	ERR315228
Astatotilapia calliptera	male	ERR303339
Astatotilapia calliptera	male	ERR303348
Astatotilapia calliptera	male	ERR303357
Astatotilapia calliptera	male	ERR303366
Astatotilapia calliptera	male	ERR303375
Astatotilapia calliptera	male	ERR303384
Astatotilapia calliptera	male	ERR303393
Astatotilapia calliptera	male	ERR303402
Astatotilapia calliptera	male	ERR315227

## Sheet: TableS4
Supplementary Table S4
Divergence time estimation for the Lake Chila and Mbulu creek populations
Population	Individual	sex	Divergence time from common ancestor [branch length]	Divergence time from common ancestor X and Y, average per population [branch length]	Divergence time from common ancestor, average per population [Number of generations, 95% CI]
Lake Chila	MJA4	F	0.00347
Lake Chila	MJA6	F	0.00338
Lake Chila	MJC1	F	0.00343
Lake Chila	MJC2	F	0.00334
Lake Chila	MJC3	F	0.00345
Lake Chila	MJB1	M	0.00319
Lake Chila	MJB3	M	0.00227
Lake Chila	MJB5	M	0.00347
Lake Chila	MJB8	M	0.00319
Lake Chila	MJB9	M	0.00275	0.003194	912,571 [694,347-1,996,250]
Mbulu creek	MJE6	F	0.00216
Mbulu creek	MJD1	F	0.00223
Mbulu creek	MJD2	F	0.00221
Mbulu creek	MJC7	M	0.00222
Mbulu creek	MJC8	M	0.00218
Mbulu creek	MJC9	M	0.00197
Mbulu creek	MJE7	M	0.00223	0.002171	620,400 [472,043-1,357,125]

## Sheet: TableS5
Supplementary Table S5
FIS values per linkage group. The potential hybrid MJB7, displaying genome-wide negative FIS (i.e. excess of heterozygosity), is highlighted in yellow
population	individual	phenotypic sex	LG1	LG2	LG3a	LG3b	LG4	LG5	LG6	LG7	LG8	LG9	LG10	LG11	LG12	LG13	LG14	LG15	LG16	LG17	LG18	LG19	LG20	LG22	LG23
Lake Chila	MJA4	F	0.12446	0.13406	0.09333	-0.03632	0.1506	0.25997	0.07108	0.44955	0.24806	0.37371	0.13828	0.28828	0.11871	0.08789	0.22871	0.26533	0.10188	0.11273	0.1965	0.22425	0.2441	0.12042	0.14909
Lake Chila	MJA6	F	0.43617	0.26263	0.11341	0.14156	0.24944	-0.07029	0.2168	0.34137	0.07685	0.12908	0.26631	-0.0173	0.22436	0.09124	0.00714	0.21606	-0.10587	0.24514	0.21844	-0.19716	0.19714	0.28135	0.25911
Lake Chila	MJA8	M	0.23902	0.39405	0.22975	0.30625	0.19825	0.10065	0.17585	0.41986	-0.03972	0.20683	0.28799	0.2161	0.31511	0.14383	0.40528	0.18158	0.29835	0.35228	0.23725	0.03074	0.27695	0.01575	0.32041
Lake Chila	MJB1	M	0.23628	0.15387	0.1367	0.28245	0.19221	0.14002	0.28207	-0.03783	0.21891	0.29459	0.29051	0.21824	0.41566	0.35062	0.10513	0.25383	0.27533	0.09569	0.09893	0.28893	0.30838	0.21295	0.38993
Lake Chila	MJB3	M	0.19305	0.27266	0.17903	0.2203	0.24934	0.25027	0.16834	-0.03818	0.22651	0.27032	0.19352	0.13744	0.13833	0.2589	0.21026	0.27608	0.15279	0.41594	-0.00381	0.44914	0.18324	0.33443	0.15233
Lake Chila	MJB5	M	0.19594	0.13181	0.00588	0.13219	0.32132	0.25201	0.36898	-0.12129	0.35432	0.2345	0.22143	0.23286	0.1297	0.32227	0.05883	0.22794	0.10893	0.32172	0.19811	0.15631	0.1642	0.15353	0.21786
Lake Chila	MJB7	F	-0.40223	-0.39305	-0.27797	-0.07225	-0.36729	-0.3767	-0.41136	-0.43377	-0.48378	-0.37415	-0.43496	-0.37271	-0.40294	-0.43677	-0.4679	-0.3489	-0.29636	-0.32023	-0.41066	-0.29421	-0.2467	-0.14416	-0.35575
Lake Chila	MJB8	M	0.39297	-0.04437	0.11606	0.20712	0.30461	0.24466	0.17245	-0.01883	0.26478	0.04959	0.27196	0.20006	0.30834	0.27952	0.25354	0.34246	0.23136	0.19783	0.29389	0.27068	0.23986	0.54663	0.45441
Lake Chila	MJB9	M	0.27078	0.31973	-0.03242	0.27081	0.2998	0.23834	0.05506	-0.08133	0.11148	0.10521	0.04843	0.13198	0.18824	0.13843	0.12578	0.36363	0.32087	0.03653	0.23376	0.35241	0.36801	0.14283	-0.05343
Lake Chila	MJC1	F	0.13623	0.08761	0.4413	0.29595	0.34884	0.05559	0.26592	0.31234	0.31642	0.20407	0.09754	0.11978	0.25069	0.42839	0.13742	0.25667	0.07589	0.08734	0.30965	0.28338	0.20482	0.35544	0.31002
Lake Chila	MJC2	F	0.00461	0.24033	0.37768	0.33514	0.19045	0.32978	0.19636	0.36004	-0.00347	0.36873	0.12752	0.20629	0.13246	0.15117	0.13847	0.08167	0.21865	0.38374	0.21917	0.21325	0.24691	0.50281	0.26323
Lake Chila	MJC3	F	0.15224	0.29158	0.14851	0.35292	0.30957	0.34112	0.23709	0.38148	0.11515	0.34152	0.14453	0.10361	0.091	0.18662	0.16407	0.36844	0.16158	0.34325	0.08892	0.28714	0.03242	0.2291	0.14025
Mbulu creek	MJC7	M	0.13684	0.16589	0.03592	0.1193	0.15773	0.16909	0.13956	0.18747	0.23854	0.11754	0.28379	0.16368	0.18715	0.20919	0.28199	0.13927	0.20938	0.18812	0.19778	0.01834	0.23056	0.14907	0.2544
Mbulu creek	MJC8	M	0.32262	0.27639	0.09732	-0.03525	0.04437	-0.01676	0.03651	0.13928	0.1263	-0.02208	0.01288	0.23899	0.17837	0.14691	0.26527	0.2152	0.03325	0.19671	0.18575	-0.00763	0.26142	0.17768	-0.05173
Mbulu creek	MJC9	M	0.33279	0.014	0.22603	0.11911	0.1658	0.3101	0.26262	0.26565	0.25938	0.21195	0.2756	0.20826	0.22824	0.182	0.23323	0.28749	0.24349	0.15023	0.16814	0.37398	0.31	0.19677	0.08629
Mbulu creek	MJD1	F	0.18527	0.15358	-0.05446	-0.04664	0.13931	0.06213	0.15317	0.10098	0.09738	0.02787	0.01413	-0.00184	0.07141	0.03219	0.07461	0.17447	-0.03014	0.12482	-0.06142	0.12093	0.08888	0.11929	-0.05256
Mbulu creek	MJD2	F	0.08948	0.19308	0.0791	0.0191	0.31398	0.37425	0.25533	0.3201	0.05102	0.11409	0.17706	0.18802	0.28688	0.36105	0.24377	0.20048	0.20206	0.16979	0.10705	0.16128	0.24847	0.17834	0.17281
Mbulu creek	MJD3	J	0.31289	0.44167	0.24932	0.04299	0.13751	0.27736	0.27146	0.33707	0.30888	0.13672	0.28994	0.21574	0.39754	0.36669	0.20613	0.19951	0.13769	0.28163	0.21214	0.22654	0.2867	0.12317	0.1767
Mbulu creek	MJD5	J	0.2227	0.09277	0.04244	0.06031	0.18041	0.26627	0.13211	0.18848	0.21118	0.15591	0.25079	0.23734	0.22698	0.18651	0.26333	0.33017	0.18317	0.24675	0.13915	0.2013	0.31993	0.15742	0.22548
Mbulu creek	MJD6	J	0.28551	0.28913	0.19785	0.03697	0.14152	0.36397	0.13095	0.3594	0.21474	0.20817	0.27605	0.18747	0.19904	0.19598	0.09512	0.08242	0.21344	0.22357	0.21705	0.15995	0.18144	0.10216	0.14426
Mbulu creek	MJD8	J	0.10168	0.08169	0.10028	0.03573	0.1906	0.24822	0.23856	0.24146	0.18204	0.15696	0.17711	0.2725	0.14574	0.21161	0.08741	0.19263	0.10372	0.1771	0.18633	0.27004	0.11195	0.17549	0.16544
Mbulu creek	MJD9	J	0.26715	0.01532	0.03729	-0.06142	0.17821	0.12824	0.04776	0.2363	0.15856	0.09818	0.09381	0.07152	0.17939	0.31137	-0.00199	0.19746	0.13671	0.25928	0.16152	0.2205	0.19459	0.04958	0.06999
Mbulu creek	MJE6	F	0.33011	0.1765	0.12576	0.02675	0.28752	0.18445	0.14717	0.2502	0.20715	0.12033	0.28339	0.32741	0.12978	0.3299	0.13325	0.27317	0.13472	0.1888	0.15428	0.25528	0.17481	0.23217	0.17807
Mbulu creek	MJE7	M	0.1222	0.24313	0.1297	-0.07348	0.07719	0.15051	0.17151	0.23665	0.08059	0.12991	0.11273	0.16815	0.1294	0.13234	0.06644	0.15601	0.09663	0.11566	0.07153	0.14251	0.17745	0.10733	0.00078
		F: female
		M: male
		J: juvenile

## Sheet: TableS6
Supplementary Table S6
Details on the 43 XY variants on LG7 annotated by snpEff displaying a 'high' effect					Genotype (sex)
CHROM	POS	REF (0)	ALT (1)	Effect	MJB1 (M)	MJB3 (M)	MJB5 (M)	MJB8 (M)	MJB9 (M)	MJA4 (F)	MJA6 (F)	MJC1 (F)	MJC2 (F)	MJC3 (F)	GENE	GO - Biological process (Human or mouse)
NC_031972	1082841	CCTTCGGCATGACTCGCCTCTCTGGGATT	C	frameshift_variant	0/1	0/1	0/1	0/1	0/1	1/1	1/1	1/1	1/1	1/1	ttll11 tubulin tyrosine ligase like 11	ligase activity / cellular protein modification process
NC_031972	2657246	AG	A	frameshift_variant	0/1	0/1	0/1	0/1	0/1	0/0	0/0	0/0	0/0	0/0	LOC100695669 interleukin-31 receptor subunit alpha	immune system
NC_031972	2949349	T	TTTGGA	frameshift_variant	0/1	0/1	0/1	0/1	0/1	0/0	0/0	0/0	0/0	0/0	LOC100694878 GRAM domain-containing protein 3	MF: identical protein binding (no BP annotation)
NC_031972	2949351	T	TC	frameshift_variant	0/1	0/1	0/1	0/1	0/1	0/0	0/0	0/0	0/0	0/0	LOC100694878 GRAM domain-containing protein 3	MF: identical protein binding (no BP annotation)
NC_031972	3150587	A	G	stop_lost	0/1	0/1	0/1	0/1	0/1	0/0	0/0	0/0	0/0	0/0	jmy junction mediating and regulatory protein, p53 cofactor	stress response; DNA repair; apoptose; transcription
NC_031972	4584967	T	TAACCTGAAAGATATGTCTGTGAAGGTTCTCAGATTCAAACCTGA	frameshift_variant&splice_region_variant	0/1	0/1	0/1	0/1	0/1	0/0	0/0	0/0	0/0	0/0	LOC100690950 huntingtin-interacting protein 1-related protein	Endocytosis, apoptose
NC_031972	4640221	A	T	stop_gained&splice_region_variant	0/1	0/1	0/1	0/1	0/1	1/1	1/1	1/1	1/1	1/1	LOC100690138 CAP-Gly domain-containing linker protein 1	Transport
NC_031972	4691433	A	G	splice_donor_variant&intron_variant	0/1	0/1	0/1	0/1	0/1	0/0	0/0	0/0	0/0	0/0	ddx55 DEAD-box helicase 55	This gene encodes a member of protein family containing a characteristic Asp-Glu-Ala-Asp (DEAD) motif. These proteins are putative RNA helicases, and may be involved in a range of nuclear processes including translational initiation, nuclear and mitochondrial splicing, and ribosome and spliceosome assembly.
NC_031972	6033842	T	A	stop_gained	0/1	0/1	0/1	0/1	0/1	0/0	0/0	0/0	0/0	0/0	LOC100703321 G protein-coupled receptor kinase 5	regulation of cell cycle; Apoptosis; Wnt signaling pathway; positive regulation of cell proliferation
NC_031972	6048537	TG	T	frameshift_variant	0/1	0/1	0/1	0/1	0/1	1/1	1/1	1/1	1/1	1/1	LOC100703321 G protein-coupled receptor kinase 5	regulation of cell cycle; Apoptosis; Wnt signaling pathway; positive regulation of cell proliferation
NC_031972	6048542	T	TC	frameshift_variant	0/1	0/1	0/1	0/1	0/1	1/1	1/1	1/1	1/1	1/1	LOC100703321 G protein-coupled receptor kinase 5	regulation of cell cycle; Apoptosis; Wnt signaling pathway; positive regulation of cell proliferation
NC_031972	8132081	TGG	T	frameshift_variant	0/1	0/1	0/1	0/1	0/1	1/1	1/1	1/1	1/1	1/1	il34 interleukin 34	immune system
NC_031972	8132085	AG	A	frameshift_variant&splice_region_variant	0/1	0/1	0/1	0/1	0/1	1/1	1/1	1/1	1/1	1/1	il34 interleukin 34	immune system
NC_031972	8132088	CCTGA	C	splice_acceptor_variant&splice_region_variant&intron_variant	0/1	0/1	0/1	0/1	0/1	1/1	1/1	1/1	1/1	1/1	il34 interleukin 34	immune system
NC_031972	9489865	G	A	stop_gained	0/1	0/1	0/1	0/1	0/1	0/0	0/0	0/0	0/0	0/0	LOC100694742 probable E3 ubiquitin-protein ligase HERC4	Differentiation, Spermatogenesis, Ubl conjugation pathway
NC_031972	9567247	TAC	T	frameshift_variant	0/1	0/1	0/1	0/1	0/1	0/0	0/0	0/0	0/0	0/0	ccdc73 coiled-coil domain containing 73	no annotation
NC_031972	10775138	C	T	stop_gained	0/1	0/1	0/1	0/1	0/1	0/0	0/0	0/0	0/0	0/0	sntb2 syntrophin beta 2	Adapter protein that binds to and probably organizes the subcellular localization of a variety of membrane proteins. May link various receptors to the actin cytoskeleton and the dystrophin glycoprotein complex. May play a role in the regulation of secretory granules via its interaction with PTPRN.
NC_031972	11262266	AG	A	frameshift_variant	0/1	0/1	0/1	0/1	0/1	1/1	1/1	1/1	1/1	1/1	LOC100711174 C-C motif chemokine 3	immune system. Monokine with inflammatory and chemokinetic properties.
NC_031972	11930934	T	TTC	frameshift_variant	0/1	0/1	0/1	0/1	0/1	1/1	1/1	1/1	1/1	1/1	LOC100702599 aminopeptidase N	Angiogenesis, Differentiation, Host-virus interaction
NC_031972	11930935	CGG	C	frameshift_variant	0/1	0/1	0/1	0/1	0/1	1/1	1/1	1/1	1/1	1/1	LOC100702599 aminopeptidase N	Angiogenesis, Differentiation, Host-virus interaction
NC_031972	13566800	G	GAA	frameshift_variant	0/1	0/1	0/1	0/1	0/1	1/1	1/1	1/1	1/1	1/1	LOC100695896 uncharacterized LOC100695896
NC_031972	13566910	TGG	T	frameshift_variant	0/1	0/1	0/1	0/1	0/1	1/1	1/1	1/1	1/1	1/1	LOC100695896 uncharacterized LOC100695896
NC_031972	14888982	TCA	T	frameshift_variant	0/1	0/1	0/1	0/1	0/1	1/1	1/1	1/1	1/1	1/1	tdrd12 tudor domain containing 12	Differentiation, Meiosis, RNA-mediated gene silencing, Spermatogenesis
NC_031972	14888985	GACGCAGC	G	frameshift_variant	0/1	0/1	0/1	0/1	0/1	1/1	1/1	1/1	1/1	1/1	tdrd12 tudor domain containing 12	Differentiation, Meiosis, RNA-mediated gene silencing, Spermatogenesis
NC_031972	16222187	A	T	splice_donor_variant&intron_variant	0/1	0/1	0/1	0/1	0/1	0/0	0/0	0/0	0/0	0/0	LOC100692904 netrin-G2	axonogenesis, Differentiation, Neurogenesis
NC_031972	16504817	C	T	splice_acceptor_variant&intron_variant	0/1	0/1	0/1	0/1	0/1	0/0	0/0	0/0	0/0	0/0	cdk5rap2 CDK5 regulatory subunit associated protein 2	brain development
NC_031972	16789378	GCCATTTCTGTA	G	splice_donor_variant&splice_region_variant&intron_variant	0/1	0/1	0/1	0/1	0/1	0/0	0/0	0/0	0/0	0/0	LOC102079280 uncharacterized LOC102079280
NC_031972	18148325	ATC	A	frameshift_variant	0/1	0/1	0/1	0/1	0/1	0/0	0/0	0/0	0/0	0/0	alpk2 alpha kinase 2	no BP / MF: Kinase, Serine/threonine-protein kinase, Transferase
NC_031972	18258969	TCCAGA	T	frameshift_variant	0/1	0/1	0/1	0/1	0/1	0/0	0/0	0/0	0/0	0/0	LOC100702026 alanine--glyoxylate aminotransferase 2, mitochondrial	metabolic process
NC_031972	18258971	C	T	stop_gained	0/1	0/1	0/1	0/1	0/1	1/1	1/1	1/1	1/1	1/1	LOC100702026 alanine--glyoxylate aminotransferase 2, mitochondrial	metabolic process
NC_031972	22005649	TC	T	frameshift_variant	0/1	0/1	0/1	0/1	0/1	0/0	0/0	0/0	0/0	0/0	gdnf glial cell derived neurotrophic factor	growth factor, brain development
NC_031972	22968861	A	ATC	frameshift_variant	0/1	0/1	0/1	0/1	0/1	0/0	0/0	0/0	0/0	0/0	inpp5j inositol polyphosphate-5-phosphatase J	inositol phosphate metabolic process
NC_031972	22968864	CTG	C	frameshift_variant	0/1	0/1	0/1	0/1	0/1	0/0	0/0	0/0	0/0	0/0	inpp5j inositol polyphosphate-5-phosphatase J	inositol phosphate metabolic process
NC_031972	25161312	G	T	splice_acceptor_variant&intron_variant	0/1	0/1	0/1	0/1	0/1	0/0	0/0	0/0	0/0	0/0	LOC102082138 alpha-(1,3)-fucosyltransferase 7	immune system
NC_031972	33151257	CTT	C	frameshift_variant	0/1	0/1	0/1	0/1	0/1	0/0	0/0	0/0	0/0	0/0	vldlr very low density lipoprotein receptor	Cholesterol metabolism, Endocytosis, Lipid metabolism, Lipid transport, Steroid metabolism, Sterol metabolism, Transport
NC_031972	36212217	CACTGA	C	frameshift_variant	0/1	0/1	0/1	0/1	0/1	0/0	0/0	0/0	0/0	0/0	LOC109202857 plancitoxin-1-like	apoptotic process
NC_031972	36295256	C	CGA	frameshift_variant	0/1	0/1	0/1	0/1	0/1	0/0	0/0	0/0	0/0	0/0	mocs2 molybdenum cofactor synthesis 2	cytoskeleton
NC_031972	38286371	C	T	splice_acceptor_variant&intron_variant	0/1	0/1	0/1	0/1	0/1	0/0	0/0	0/0	0/0	0/0	LOC102075884 polycystic kidney disease protein 1-like 3	Calcium transport, Ion transport, Transport
NC_031972	38926114	ACCT	A	frameshift_variant&splice_donor_variant&splice_region_variant&intron_variant	0/1	0/1	0/1	0/1	0/1	0/0	0/0	0/0	0/0	0/0	slc31a1 solute carrier family 31 member 1	Transport of glucose and other sugars, bile salts and organic acids, metal ions and amine compounds and Copper homeostasis.
NC_031972	47735559	CCA	C	frameshift_variant	0/1	0/1	0/1	0/1	0/1	1/1	1/1	1/1	1/1	1/1	LOC100701134 aggrecan core protein	cell adhesion, extracellular matrix organization,skeletal system development
NC_031972	54160074	C	T	stop_gained	0/1	0/1	0/1	0/1	0/1	0/0	0/0	0/0	0/0	0/0	cspg4 chondroitin sulfate proteoglycan 4	Angiogenesis, Differentiation, Tissue remodeling
NC_031972	54357932	TTGCTC	T	frameshift_variant&stop_lost	0/1	0/1	0/1	0/1	0/1	1/1	1/1	1/1	1/1	1/1	ireb2 iron responsive element binding protein 2	cellular iron ion homeostasis, iron ion transport, metabolic process
NC_031972	54374184	TC	T	frameshift_variant	0/1	0/1	0/1	0/1	0/1	0/0	0/0	0/0	0/0	0/0	LOC100699391 synaptic vesicle glycoprotein 2B	neurotransmitter transport

## Sheet: TableS7
Supplementary Table S7
BlastP and gene ontology GO annotation for the region on LG7 in Nile tilapia corresponding to the SD region of P. philander Lake Chila, coordinates of candidate genes for single gene phylogenis shown in Figure S
Annotation Tags Blast2GO	Sequence Length	Reference Sequence Name	Summary Blast Description	number of blast hits	Blast e-Value	Mean of sequence similarity	number of identified GO annotations	GO IDs	GO Names	InterPro IDs	InterPro GO IDs	InterPro GO Names	start on LG7 in reference genome	end on LG7 in reference genome
[INTERPRO, BLASTED, MAPPED, ANNOTATED]	189	XP_005449550.3	NK1 transcription factor-related 2-like	50	4.63401e-122	64.64	1	F:GO:0003677	F:DNA binding	IPR020479 (PRINTS); IPR001356 (SMART); IPR001356 (PFAM); G3DSA:1.10.10.60 (GENE3D); mobidb-lite (MOBIDB_LITE); PTHR24340 (PANTHER); PTHR24340:SF18 (PANTHER); IPR001356 (PROSITE_PROFILES); IPR001356 (CDD); IPR009057 (SUPERFAMILY)	F:GO:0003677	F:DNA binding
[INTERPRO, BLASTED]	103	XP_019217605.1	zinc finger MYM-type 1-like	4	4.90609e-42	98.25				mobidb-lite (MOBIDB_LITE)	no GO terms	no GO terms
[INTERPRO, BLASTED]	433	XP_019217601.1	peroxisomal and mitochondrial division factor 1-like isoform X1	45	0	64.27				G3DSA:1.20.5.400 (GENE3D); G3DSA:1.20.5.1000 (GENE3D); G3DSA:1.20.5.340 (GENE3D)	no GO terms	no GO terms
[INTERPRO, BLASTED, MAPPED, ANNOTATED]	625	XP_019217594.1	carnitine O-acetyltransferase-like	50	0	76.24	1	F:GO:0016746	F:transferase activity, transferring acyl groups	IPR000542 (PFAM); G3DSA:3.30.559.10 (GENE3D); IPR000542 (PANTHER); PTHR22589:SF50 (PANTHER); SSF52777 (SUPERFAMILY); SSF52777 (SUPERFAMILY)	F:GO:0016746	F:transferase activity, transferring acyl groups
[INTERPRO, BLASTED, MAPPED, ANNOTATED]	398	XP_019217593.1	serine threonine- kinase pim-2-like	50	0	63.2	3	F:GO:0005524; F:GO:0004672; P:GO:0006468	F:ATP binding; F:protein kinase activity; P:protein phosphorylation	IPR000719 (SMART); G3DSA:1.10.510.10 (GENE3D); G3DSA:3.30.200.20 (GENE3D); G3DSA:1.10.510.10 (GENE3D); IPR000719 (PFAM); mobidb-lite (MOBIDB_LITE); PTHR22984 (PANTHER); IPR000719 (PROSITE_PROFILES); IPR011009 (SUPERFAMILY)	F:GO:0005524; F:GO:0004672; P:GO:0006468	F:ATP binding; F:protein kinase activity; P:protein phosphorylation
[INTERPRO, BLASTED, ANNOTATED]	399	XP_019217583.1	PREDICTED: uncharacterized protein LOC109203005	50	0	84.62	1	F:GO:0003677	F:DNA binding	PF13358 (PFAM); IPR036388 (G3DSA:1.10.10.GENE3D); IPR036388 (G3DSA:1.10.10.GENE3D); mobidb-lite (MOBIDB_LITE); PTHR23022:SF103 (PANTHER); PTHR23022 (PANTHER); IPR009057 (SUPERFAMILY)	F:GO:0003677	F:DNA binding
[INTERPRO, BLASTED, MAPPED, ANNOTATED]	2124	XP_019217539.1	laminin subunit beta-4-like	50	0	74.24	3	F:GO:0016706; F:GO:0008168; P:GO:0055114	F:oxidoreductase activity, acting on paired donors, with incorporation or reduction of molecular oxygen, 2-oxoglutarate as one donor, and incorporation of one atom each of oxygen into both donors; F:methyltransferase activity; P:oxidation-reduction process	PR00011 (PRINTS); IPR002049 (SMART); IPR008211 (SMART); IPR000742 (SMART); IPR015095 (PFAM); IPR000477 (PFAM); G3DSA:2.10.25.10 (GENE3D); G3DSA:2.10.25.10 (GENE3D); G3DSA:1.20.1170.10 (GENE3D); G3DSA:1.20.120.570 (GENE3D); G3DSA:2.10.25.10 (GENE3D); IPR002049 (PFAM); IPR008211 (PFAM); IPR008979 (G3DSA:2.60.120.GENE3D); mobidb-lite (MOBIDB_LITE); PTHR10574 (PANTHER); PTHR10574:SF279 (PANTHER); PD9…	F:GO:0016706; P:GO:0055114; F:GO:0008168	F:oxidoreductase activity, acting on paired donors, with incorporation or reduction of molecular oxygen, 2-oxoglutarate as one donor, and incorporation of one atom each of oxygen into both donors; P:oxidation-reduction process; F:methyltransferase activity
[INTERPRO, BLASTED, MAPPED, ANNOTATED]	2076	XP_005470266.3	zinc finger C3H1 domain-containing	50	0	79.48	2	F:GO:0005515; P:GO:0006396	F:protein binding; P:RNA processing	IPR003107 (SMART); IPR011990 (G3DSA:1.25.40.GENE3D); IPR011990 (G3DSA:1.25.40.GENE3D); IPR019607 (PFAM); mobidb-lite (MOBIDB_LITE); mobidb-lite (MOBIDB_LITE); mobidb-lite (MOBIDB_LITE); mobidb-lite (MOBIDB_LITE); mobidb-lite (MOBIDB_LITE); mobidb-lite (MOBIDB_LITE); mobidb-lite (MOBIDB_LITE); mobidb-lite (MOBIDB_LITE); mobidb-lite (MOBIDB_LITE); mobidb-lite (MOBIDB_LITE); mobidb-lite (MOBIDB_LITE…	F:GO:0005515; P:GO:0006396	F:protein binding; P:RNA processing
[INTERPRO, BLASTED, MAPPED]	430	XP_019217538.1	LSM14 homolog A-like	50	0	73.88	3	P:GO:0008150; C:GO:0005575; F:GO:0003674	P:biological_process; C:cellular_component; F:molecular_function	IPR025609 (SMART); IPR019050 (SMART); IPR019050 (PFAM); IPR025609 (PFAM); mobidb-lite (MOBIDB_LITE); mobidb-lite (MOBIDB_LITE); mobidb-lite (MOBIDB_LITE); PTHR13586:SF2 (PANTHER); PTHR13586 (PANTHER); IPR025768 (PROSITE_PROFILES); IPR025762 (PROSITE_PROFILES); IPR025761 (PROSITE_PROFILES); IPR025609 (CDD); IPR010920 (SUPERFAMILY)	no GO terms	no GO terms
[INTERPRO, BLASTED, MAPPED, ANNOTATED]	918	XP_019217537.1	transcription initiation factor TFIID subunit 4-like isoform X1	50	0	78.54	5	F:GO:0003700; C:GO:0005669; F:GO:0046982; P:GO:0006355; P:GO:0006352	F:transcription factor activity, sequence-specific DNA binding; C:transcription factor TFIID complex; F:protein heterodimerization activity; P:regulation of transcription, DNA-templated; P:DNA-templated transcription, initiation	IPR003894 (SMART); G3DSA:1.10.20.10 (GENE3D); IPR007900 (PFAM); IPR003894 (PFAM); mobidb-lite (MOBIDB_LITE); mobidb-lite (MOBIDB_LITE); mobidb-lite (MOBIDB_LITE); PTHR15138 (PANTHER); PTHR15138:SF21 (PANTHER); IPR003894 (PROSITE_PROFILES); IPR007900 (CDD); IPR009072 (SUPERFAMILY); IPR037249 (SUPERFAMILY)	F:GO:0003700; C:GO:0005669; F:GO:0046982; P:GO:0006355; P:GO:0006352	F:transcription factor activity, sequence-specific DNA binding; C:transcription factor TFIID complex; F:protein heterodimerization activity; P:regulation of transcription, DNA-templated; P:DNA-templated transcription, initiation
[INTERPRO, BLASTED, MAPPED, ANNOTATED]	522	XP_019217536.1	zinc finger MYM-type 1-like	50	0	76.56	1	F:GO:0046983	F:protein dimerization activity	IPR008906 (PFAM); IPR025398 (PFAM); PTHR11697 (PANTHER); PTHR11697:SF107 (PANTHER); IPR012337 (SUPERFAMILY)	F:GO:0046983	F:protein dimerization activity
[INTERPRO, BLASTED, MAPPED]	464	XP_019217535.1	HMG domain-containing 3-like	50	0	75.88	3	F:GO:0046872; P:GO:0006508; F:GO:0008234	F:metal ion binding; P:proteolysis; F:cysteine-type peptidase activity	IPR036361 (G3DSA:1.10.720.GENE3D); mobidb-lite (MOBIDB_LITE); PTHR17609:SF1 (PANTHER); PTHR17609 (PANTHER)	no GO terms	no GO terms	14204028	14206154
[INTERPRO, BLASTED]	522	XP_019217534.1	PREDICTED: uncharacterized protein LOC109202980	50	0	75.98				mobidb-lite (MOBIDB_LITE); mobidb-lite (MOBIDB_LITE); PTHR24200:SF14 (PANTHER); PTHR24200 (PANTHER)	no GO terms	no GO terms
[INTERPRO, BLASTED, MAPPED]	372	XP_019217533.1	PREDICTED: uncharacterized protein LOC109202979	50	0	81.02	3	P:GO:0008150; C:GO:0016020; C:GO:0016021	P:biological_process; C:membrane; C:integral component of membrane	mobidb-lite (MOBIDB_LITE); PTHR31912:SF24 (PANTHER); PTHR31912 (PANTHER)	no GO terms	no GO terms
[INTERPRO, BLASTED, MAPPED, ANNOTATED]	102	XP_013119923.2	LYR motif-containing 5-like isoform X2	50	3.15585e-51	90.82	1	C:GO:0005739	C:mitochondrion	IPR008011 (PFAM); PTHR21024 (PANTHER)	no GO terms	no GO terms
[INTERPRO, BLASTED, MAPPED, ANNOTATED]	1040	XP_003439549.3	L-fucose kinase	50	0	86.26	2	F:GO:0005524; F:GO:0016772	F:ATP binding; F:transferase activity, transferring phosphorus-containing groups	PR00959 (PRINTS); IPR013750 (PFAM); IPR014721 (G3DSA:3.30.230.GENE3D); IPR036554 (G3DSA:3.30.70.GENE3D); IPR006204 (PFAM); IPR012887 (PFAM); PTHR32463 (PANTHER); IPR020568 (SUPERFAMILY); IPR036554 (SUPERFAMILY)	F:GO:0005524; F:GO:0016772	F:ATP binding; F:transferase activity, transferring phosphorus-containing groups
[INTERPRO, BLASTED]	320	XP_019217532.1	endogenous retrovirus group FC1 Env poly -like	12	0	57.92				mobidb-lite (MOBIDB_LITE)	no GO terms	no GO terms
[INTERPRO, BLASTED, MAPPED, ANNOTATED]	320	XP_005466109.2	carboxylesterase 5A-like	50	0	82.08	3	P:GO:0008152; C:GO:0016021; F:GO:0016787	P:metabolic process; C:integral component of membrane; F:hydrolase activity	IPR002018 (PFAM); IPR029058 (G3DSA:3.40.50.GENE3D); PTHR11559 (PANTHER); PTHR11559:SF266 (PANTHER); IPR029058 (SUPERFAMILY)	no GO terms	no GO terms
[INTERPRO, BLASTED, MAPPED, ANNOTATED]	461	XP_019217531.1	E3 ubiquitin- ligase TRIM21-like	50	0	77.7	2	F:GO:0008270; C:GO:0005622	F:zinc ion binding; C:intracellular	IPR000315 (SMART); IPR001841 (SMART); IPR013083 (G3DSA:3.30.40.GENE3D); IPR000315 (PFAM); IPR013083 (G3DSA:3.30.40.GENE3D); IPR027370 (PFAM); PTHR44335 (PANTHER); IPR001841 (PROSITE_PROFILES); IPR000315 (PROSITE_PROFILES); IPR000315 (CDD); SSF57845 (SUPERFAMILY); IPR013320 (SUPERFAMILY); SSF57850 (SUPERFAMILY)	F:GO:0008270; C:GO:0005622	F:zinc ion binding; C:intracellular
[INTERPRO, BLASTED, ANNOTATED]	353	XP_019217530.1	olfactomedin-like	50	0	90.12	1	F:GO:0005515	F:protein binding	IPR003112 (SMART); IPR003112 (PFAM); IPR015943 (G3DSA:2.130.10.GENE3D); PTHR23192 (PANTHER); PTHR23192:SF31 (PANTHER); IPR003112 (PROSITE_PROFILES); SSF69304 (SUPERFAMILY)	F:GO:0005515	F:protein binding
[INTERPRO, BLASTED, MAPPED, ANNOTATED]	225	XP_019217528.1	ATP-dependent RNA helicase DDX54	50	1.67675e-108	75.18	4	C:GO:0005634; F:GO:0005524; F:GO:0003723; F:GO:0004004	C:nucleus; F:ATP binding; F:RNA binding; F:ATP-dependent RNA helicase activity	IPR012541 (SMART); IPR012541 (PFAM); mobidb-lite (MOBIDB_LITE); mobidb-lite (MOBIDB_LITE); IPR012541 (PRODOM)	C:GO:0005634; F:GO:0005524; F:GO:0003723; F:GO:0004004	C:nucleus; F:ATP binding; F:RNA binding; F:ATP-dependent RNA helicase activity
[INTERPRO, BLASTED]	431	XP_019217527.1	trichohyalin-like	50	0	74.84				G3DSA:1.20.5.340 (GENE3D); G3DSA:1.20.5.170 (GENE3D); G3DSA:1.20.120.330 (GENE3D); mobidb-lite (MOBIDB_LITE); mobidb-lite (MOBIDB_LITE)	no GO terms	no GO terms
[INTERPRO, BLASTED]	908	XP_019217526.1	coiled-coil domain-containing 73 isoform X1	50	0	70.06				IPR031650 (PFAM); G3DSA:1.20.5.340 (GENE3D); mobidb-lite (MOBIDB_LITE); mobidb-lite (MOBIDB_LITE); mobidb-lite (MOBIDB_LITE); mobidb-lite (MOBIDB_LITE); mobidb-lite (MOBIDB_LITE); mobidb-lite (MOBIDB_LITE); IPR031650 (PANTHER)	no GO terms	no GO terms
[INTERPRO, BLASTED, MAPPED, ANNOTATED]	2037	XP_019217525.1	TPA_exp: replicase helicase endonuclease	50	0	73.48	3	P:GO:0006281; F:GO:0003678; P:GO:0000723	P:DNA repair; F:DNA helicase activity; P:telomere maintenance	IPR010285 (PFAM); G3DSA:3.40.50.300 (GENE3D); IPR025476 (PFAM); IPR006928 (PFAM); mobidb-lite (MOBIDB_LITE); mobidb-lite (MOBIDB_LITE); mobidb-lite (MOBIDB_LITE); mobidb-lite (MOBIDB_LITE); mobidb-lite (MOBIDB_LITE); mobidb-lite (MOBIDB_LITE); PTHR23274 (PANTHER); PTHR23274:SF14 (PANTHER); SSF54001 (SUPERFAMILY); IPR027417 (SUPERFAMILY); IPR027417 (SUPERFAMILY)	P:GO:0006281; F:GO:0003678; P:GO:0000723	P:DNA repair; F:DNA helicase activity; P:telomere maintenance
[INTERPRO, BLASTED, MAPPED, ANNOTATED]	489	XP_019217524.1	carnitine O-acetyltransferase-like	50	0	77.56	1	F:GO:0016746	F:transferase activity, transferring acyl groups	G3DSA:3.30.559.10 (GENE3D); IPR000542 (PFAM); IPR000542 (PANTHER); PTHR22589:SF50 (PANTHER); SSF52777 (SUPERFAMILY); SSF52777 (SUPERFAMILY)	F:GO:0016746	F:transferase activity, transferring acyl groups
[INTERPRO, BLASTED, ANNOTATED]	534	XP_013131667.2	ankyrin repeat domain-containing 34B-like	50	0	71.84	1	F:GO:0005515	F:protein binding	IPR002110 (PRINTS); IPR002110 (SMART); IPR036770 (G3DSA:1.25.40.GENE3D); G3DSA:1.20.120.660 (GENE3D); IPR020683 (PFAM); mobidb-lite (MOBIDB_LITE); PTHR24156:SF1 (PANTHER); PTHR24156 (PANTHER); IPR002110 (PROSITE_PROFILES); IPR020683 (PROSITE_PROFILES); IPR020683 (CDD); IPR036770 (SUPERFAMILY)	F:GO:0005515	F:protein binding
[INTERPRO, BLASTED, MAPPED, ANNOTATED]	267	XP_019217522.1	ase-activated receptor 3-like	50	0	77.6	4	P:GO:0070493; F:GO:0015057; C:GO:0016021; P:GO:0007596	P:thrombin-activated receptor signaling pathway; F:thrombin-activated receptor activity; C:integral component of membrane; P:blood coagulation	IPR000276 (PRINTS); IPR003912 (PRINTS); IPR000276 (PFAM); G3DSA:1.20.1070.10 (GENE3D); PTHR24232 (PANTHER); PTHR24232:SF0 (PANTHER); IPR017452 (PROSITE_PROFILES); SSF81321 (SUPERFAMILY)	F:GO:0004930; P:GO:0070493; F:GO:0015057; P:GO:0007186; C:GO:0016021; P:GO:0007596	F:G-protein coupled receptor activity; P:thrombin-activated receptor signaling pathway; F:thrombin-activated receptor activity; P:G-protein coupled receptor signaling pathway; C:integral component of membrane; P:blood coagulation
[INTERPRO, BLASTED, MAPPED, ANNOTATED]	432	XP_019217521.1	excitatory amino acid transporter 3	50	0	92.9	2	C:GO:0016021; F:GO:0015293	C:integral component of membrane; F:symporter activity	PR00173 (PRINTS); IPR001991 (PFAM); IPR036458 (G3DSA:1.10.3860.GENE3D); PTHR11958:SF69 (PANTHER); PTHR11958 (PANTHER); IPR036458 (SUPERFAMILY)	C:GO:0016021; F:GO:0015293	C:integral component of membrane; F:symporter activity
[INTERPRO, BLASTED, MAPPED]	272	XP_019216639.1	poly [ADP-ribose] polymerase 9 isoform X1	50	0	72	1	F:GO:0003950	F:NAD+ ADP-ribosyltransferase activity	IPR002589 (SMART); G3DSA:3.40.220.10 (GENE3D); IPR002589 (PFAM); PTHR14453 (PANTHER); PTHR14453:SF70 (PANTHER); IPR002589 (PROSITE_PROFILES); SSF52949 (SUPERFAMILY)	no GO terms	no GO terms
[INTERPRO, BLASTED, MAPPED, ANNOTATED]	526	XP_019216510.1	fibroblast growth factor receptor substrate 2	50	0	80.62	1	F:GO:0005158	F:insulin receptor binding	SM01244 (SMART); IPR002404 (SMART); IPR002404 (PFAM); IPR011993 (G3DSA:2.30.29.GENE3D); mobidb-lite (MOBIDB_LITE); mobidb-lite (MOBIDB_LITE); mobidb-lite (MOBIDB_LITE); mobidb-lite (MOBIDB_LITE); mobidb-lite (MOBIDB_LITE); PTHR21258 (PANTHER); PTHR21258:SF40 (PANTHER); IPR002404 (PROSITE_PROFILES); cd01202 (CDD); IPR011993 (SUPERFAMILY)	F:GO:0005158	F:insulin receptor binding
[INTERPRO, BLASTED, MAPPED, ANNOTATED]	1399	XP_019216509.1	nuclear pore complex Nup160	50	0	88.22	1	F:GO:0005515	F:protein binding	IPR011990 (G3DSA:1.25.40.GENE3D); PF11715 (PFAM); IPR015943 (G3DSA:2.130.10.GENE3D); PTHR21286 (PANTHER)	F:GO:0005515	F:protein binding
[INTERPRO, BLASTED, MAPPED, ANNOTATED]	2528	XP_019216505.1	receptor-type tyrosine- phosphatase beta isoform X1	50	0	85.86	3	F:GO:0005515; F:GO:0004725; P:GO:0006470	F:protein binding; F:protein tyrosine phosphatase activity; P:protein dephosphorylation	IPR000242 (PRINTS); IPR000242 (SMART); IPR003595 (SMART); IPR003961 (SMART); IPR013783 (G3DSA:2.60.40.GENE3D); IPR003961 (PFAM); IPR013783 (G3DSA:2.60.40.GENE3D); IPR013783 (G3DSA:2.60.40.GENE3D); IPR013783 (G3DSA:2.60.40.GENE3D); IPR013783 (G3DSA:2.60.40.GENE3D); IPR013783 (G3DSA:2.60.40.GENE3D); IPR000242 (PFAM); IPR013783 (G3DSA:2.60.40.GENE3D); IPR013783 (G3DSA:2.60.40.GENE3D); IPR013783 (G3D…	F:GO:0005515; F:GO:0004725; P:GO:0006470; F:GO:0016791; P:GO:0016311	F:protein binding; F:protein tyrosine phosphatase activity; P:protein dephosphorylation; F:phosphatase activity; P:dephosphorylation
[INTERPRO, BLASTED, MAPPED, ANNOTATED]	659	XP_003458349.2	TBC1 domain family member 15	50	0	86.04	7	P:GO:0031338; P:GO:0090630; F:GO:0005096; C:GO:0012505; P:GO:0006886; F:GO:0017137; C:GO:0005622	P:regulation of vesicle fusion; P:activation of GTPase activity; F:GTPase activator activity; C:endomembrane system; P:intracellular protein transport; F:Rab GTPase binding; C:intracellular	IPR000195 (SMART); IPR000195 (PFAM); IPR021935 (PFAM); G3DSA:1.10.8.270 (GENE3D); PTHR22957 (PANTHER); PTHR22957:SF300 (PANTHER); IPR000195 (PROSITE_PROFILES); IPR035969 (SUPERFAMILY); IPR035969 (SUPERFAMILY)	no GO terms	no GO terms
[INTERPRO, BLASTED, MAPPED, ANNOTATED]	92	XP_019216504.1	tryptophan 5-hydroxylase 2 isoform X1	50	2.14028e-61	97.36	4	F:GO:0016714; P:GO:0009072; F:GO:0005506; P:GO:0055114	F:oxidoreductase activity, acting on paired donors, with incorporation or reduction of molecular oxygen, reduced pteridine as one donor, and incorporation of one atom of oxygen; P:aromatic amino acid family metabolic process; F:iron ion binding; P:oxidation-reduction process	IPR019774 (PRINTS); IPR019774 (PFAM); IPR036951 (G3DSA:1.10.800.GENE3D); IPR001273 (PANTHER); PTHR11473:SF16 (PANTHER); IPR019774 (PROSITE_PROFILES); IPR036329 (SUPERFAMILY)	F:GO:0016714; P:GO:0009072; F:GO:0005506; P:GO:0055114; F:GO:0004497	F:oxidoreductase activity, acting on paired donors, with incorporation or reduction of molecular oxygen, reduced pteridine as one donor, and incorporation of one atom of oxygen; P:aromatic amino acid family metabolic process; F:iron ion binding; P:oxidation-reduction process; F:monooxygenase activity
[INTERPRO, BLASTED, MAPPED, ANNOTATED]	279	XP_003458347.2	sorting nexin-20	50	0	80.96	2	F:GO:0005515; F:GO:0035091	F:protein binding; F:phosphatidylinositol binding	IPR001683 (SMART); IPR011990 (G3DSA:1.25.40.GENE3D); IPR036871 (G3DSA:3.30.1520.GENE3D); IPR001683 (PFAM); mobidb-lite (MOBIDB_LITE); PTHR20939 (PANTHER); PTHR20939:SF1 (PANTHER); IPR001683 (PROSITE_PROFILES); IPR011990 (SUPERFAMILY); IPR036871 (SUPERFAMILY)	F:GO:0005515; F:GO:0035091	F:protein binding; F:phosphatidylinositol binding
[INTERPRO, BLASTED, MAPPED, ANNOTATED]	158	XP_019216501.1	M-phase phospho 6	50	1.92216e-103	84.9	2	C:GO:0000176; P:GO:0000460	C:nuclear exosome (RNase complex); P:maturation of 5.8S rRNA	IPR019324 (PFAM); mobidb-lite (MOBIDB_LITE); IPR019324 (PANTHER)	no GO terms	no GO terms
[INTERPRO, BLASTED, MAPPED, ANNOTATED]	553	XP_003458332.2	glucose-6-phosphate isomerase-like	50	0	94.26	3	F:GO:0004347; P:GO:0006094; P:GO:0006096	F:glucose-6-phosphate isomerase activity; P:gluconeogenesis; P:glycolytic process	IPR001672 (PRINTS); G3DSA:3.40.50.10490 (GENE3D); IPR001672 (PFAM); IPR023096 (G3DSA:1.10.1390.GENE3D); G3DSA:3.40.50.10490 (GENE3D); G3DSA:3.40.50.10490 (GENE3D); PTHR11469:SF5 (PANTHER); IPR001672 (PANTHER); IPR001672 (HAMAP); IPR001672 (PROSITE_PROFILES); IPR035482 (CDD); IPR035476 (CDD); SSF53697 (SUPERFAMILY)	F:GO:0004347; P:GO:0006094; P:GO:0006096	F:glucose-6-phosphate isomerase activity; P:gluconeogenesis; P:glycolytic process
[INTERPRO, BLASTED]	555	XP_019216498.1	sterile alpha motif domain-containing 3-like	50	0	71.5				G3DSA:3.10.20.90 (GENE3D); mobidb-lite (MOBIDB_LITE); PTHR31025 (PANTHER)	no GO terms	no GO terms	15508114	15510497
[INTERPRO, BLASTED, MAPPED, ANNOTATED]	277	XP_019216496.1	BTB POZ domain-containing kctd15-like isoform X2	50	2.09157e-171	93.92	1	P:GO:0051260	P:protein homooligomerization	IPR003131 (PFAM); G3DSA:3.30.710.10 (GENE3D); mobidb-lite (MOBIDB_LITE); PTHR14499 (PANTHER); PTHR14499:SF27 (PANTHER); IPR011333 (SUPERFAMILY)	P:GO:0051260	P:protein homooligomerization
[INTERPRO, BLASTED, MAPPED, ANNOTATED]	409	XP_019216492.1	carbohydrate sulfotransferase 8-like	50	0	80.78	3	P:GO:0016051; C:GO:0016021; F:GO:0008146	P:carbohydrate biosynthetic process; C:integral component of membrane; F:sulfotransferase activity	IPR005331 (PFAM); PTHR12137:SF7 (PANTHER); IPR018011 (PANTHER)	P:GO:0016051; C:GO:0016021; F:GO:0008146	P:carbohydrate biosynthetic process; C:integral component of membrane; F:sulfotransferase activity
[INTERPRO, BLASTED, MAPPED, ANNOTATED]	294	XP_003458342.2	iroquois-class homeodomain IRX-5-like	50	4.39015e-143	81.7	2	F:GO:0003677; P:GO:0006355	F:DNA binding; P:regulation of transcription, DNA-templated	IPR001356 (SMART); IPR008422 (PFAM); G3DSA:1.10.10.60 (GENE3D); PTHR11211:SF17 (PANTHER); PTHR11211 (PANTHER); IPR001356 (PROSITE_PROFILES); IPR001356 (CDD); IPR009057 (SUPERFAMILY)	F:GO:0003677; P:GO:0006355	F:DNA binding; P:regulation of transcription, DNA-templated
[INTERPRO, BLASTED, ANNOTATED]	420	XP_019216486.1	ankyrin repeat domain-containing SOWAHC-like isoform X2	50	0	75.04	1	F:GO:0005515	F:protein binding	IPR002110 (SMART); IPR020683 (PFAM); IPR036770 (G3DSA:1.25.40.GENE3D); mobidb-lite (MOBIDB_LITE); PTHR14491 (PANTHER); IPR020683 (PROSITE_PROFILES); IPR002110 (PROSITE_PROFILES); IPR020683 (CDD); IPR036770 (SUPERFAMILY)	F:GO:0005515	F:protein binding
[INTERPRO, BLASTED, MAPPED, ANNOTATED]	1233	XP_019216485.1	fantom	50	0	75.94	8	P:GO:0009790; P:GO:0021537; C:GO:0005929; P:GO:0007389; P:GO:0009653; C:GO:0044422; P:GO:0060429; C:GO:0044424	P:embryo development; P:telencephalon development; C:cilium; P:pattern specification process; P:anatomical structure morphogenesis; C:organelle part; P:epithelium development; C:intracellular part	IPR035892 (G3DSA:2.60.40.GENE3D); G3DSA:1.20.1170.10 (GENE3D); IPR000008 (PFAM); IPR021656 (PFAM); mobidb-lite (MOBIDB_LITE); mobidb-lite (MOBIDB_LITE); mobidb-lite (MOBIDB_LITE); mobidb-lite (MOBIDB_LITE); PTHR14240:SF6 (PANTHER); IPR031139 (PANTHER); cd00030 (CDD); IPR035892 (SUPERFAMILY); IPR035892 (SUPERFAMILY)	no GO terms	no GO terms
[INTERPRO, BLASTED, MAPPED, ANNOTATED]	818	XP_013121608.2	NADPH oxidase 5	50	0	89.8	5	F:GO:0005509; C:GO:0016020; F:GO:0016175; P:GO:0055114; P:GO:0042554	F:calcium ion binding; C:membrane; F:superoxide-generating NADPH oxidase activity; P:oxidation-reduction process; P:superoxide anion generation	IPR000778 (PRINTS); IPR002048 (SMART); IPR002048 (PFAM); IPR013112 (PFAM); IPR002048 (PFAM); G3DSA:1.10.238.10 (GENE3D); IPR013130 (PFAM); IPR013121 (PFAM); G3DSA:2.40.30.10 (GENE3D); G3DSA:1.10.238.10 (GENE3D); G3DSA:1.10.238.10 (GENE3D); G3DSA:3.40.50.80 (GENE3D),SFLDG01169 (SFLD),SFLDS00052 (SFLD); mobidb-lite (MOBIDB_LITE); mobidb-lite (MOBIDB_LITE); PTHR11972 (PANTHER); IPR029648 (PTHR11972:…	F:GO:0016491; F:GO:0005509; C:GO:0016020; F:GO:0016175; P:GO:0055114; P:GO:0042554	F:oxidoreductase activity; F:calcium ion binding; C:membrane; F:superoxide-generating NADPH oxidase activity; P:oxidation-reduction process; P:superoxide anion generation
[INTERPRO, BLASTED, ANNOTATED]	1374	XP_005470290.2	activating molecule in BECN1-regulated autophagy 1	50	0	85.62	1	F:GO:0005515	F:protein binding	IPR001680 (SMART); IPR015943 (G3DSA:2.130.10.GENE3D); IPR001680 (PFAM); mobidb-lite (MOBIDB_LITE); mobidb-lite (MOBIDB_LITE); mobidb-lite (MOBIDB_LITE); mobidb-lite (MOBIDB_LITE); mobidb-lite (MOBIDB_LITE); mobidb-lite (MOBIDB_LITE); mobidb-lite (MOBIDB_LITE); mobidb-lite (MOBIDB_LITE); mobidb-lite (MOBIDB_LITE); mobidb-lite (MOBIDB_LITE); PTHR22874:SF1 (PANTHER); PTHR22874 (PANTHER); IPR001680 (…	F:GO:0005515	F:protein binding
[INTERPRO, BLASTED, MAPPED, ANNOTATED]	145	XP_019216484.1	midkine	50	9.68259e-75	80.08	1	F:GO:0008083	F:growth factor activity	IPR000762 (PRINTS); IPR000762 (SMART); IPR020089 (PFAM); IPR037122 (G3DSA:2.20.60.GENE3D); G3DSA:2.30.90.10 (GENE3D); IPR020090 (PFAM); IPR000762 (PANTHER); PTHR13850:SF2 (PANTHER); IPR020089 (PRODOM); IPR020091 (SUPERFAMILY); IPR020091 (SUPERFAMILY)	F:GO:0008083	F:growth factor activity
[INTERPRO, BLASTED]	755	XP_019216483.1	PHD finger 21A isoform X1	50	0	82.1				IPR001965 (SMART); IPR019787 (PFAM); IPR013083 (G3DSA:3.30.40.GENE3D); PTHR24102 (PANTHER); PTHR24102:SF6 (PANTHER); IPR019787 (PROSITE_PROFILES); cd15523 (CDD); IPR011011 (SUPERFAMILY)	no GO terms	no GO terms
[INTERPRO, BLASTED, MAPPED, ANNOTATED]	598	XP_019216481.1	PREDICTED: uncharacterized protein LOC100690076	50	0	87.66	3	F:GO:0005525; P:GO:0007264; C:GO:0005622	F:GTP binding; P:small GTPase mediated signal transduction; C:intracellular	PF13837 (PFAM); G3DSA:1.10.287.510 (GENE3D); G3DSA:1.10.10.60 (GENE3D); mobidb-lite (MOBIDB_LITE); mobidb-lite (MOBIDB_LITE); PTHR38709 (PANTHER)	no GO terms	no GO terms
[INTERPRO, BLASTED, MAPPED, ANNOTATED]	107	XP_005470307.3	L-fucose kinase	50	2.49153e-72	90.34	5	F:GO:0005524; C:GO:0005737; P:GO:0016310; F:GO:0016773; F:GO:0016301	F:ATP binding; C:cytoplasm; P:phosphorylation; F:phosphotransferase activity, alcohol group as acceptor; F:kinase activity	PTHR32463 (PANTHER)	no GO terms	no GO terms
[INTERPRO, BLASTED, MAPPED, ANNOTATED]	138	XP_019216479.1	mixed lineage kinase domain	50	5.70774e-100	85.26	2	F:GO:0004672; P:GO:0006468	F:protein kinase activity; P:protein phosphorylation	IPR001245 (PFAM); G3DSA:1.10.510.10 (GENE3D); G3DSA:3.30.200.20 (GENE3D); PTHR44964 (PANTHER); IPR011009 (SUPERFAMILY)	F:GO:0004672; P:GO:0006468	F:protein kinase activity; P:protein phosphorylation
[INTERPRO, BLASTED, MAPPED, ANNOTATED]	241	XP_019216478.1	piggyBac transposable element-derived 2-like	50	7.94784e-172	74.9	1	F:GO:0005488	F:binding	IPR029526 (PFAM); mobidb-lite (MOBIDB_LITE); PTHR28576 (PANTHER)	no GO terms	no GO terms
[INTERPRO, BLASTED, MAPPED, ANNOTATED]	464	XP_019216477.1	mixed lineage kinase domain	50	0	75.52	3	F:GO:0005524; F:GO:0004672; P:GO:0006468	F:ATP binding; F:protein kinase activity; P:protein phosphorylation	IPR001245 (PFAM); G3DSA:1.10.510.10 (GENE3D); G3DSA:3.30.200.20 (GENE3D); PTHR44964 (PANTHER); IPR000719 (PROSITE_PROFILES); IPR011009 (SUPERFAMILY)	F:GO:0005524; F:GO:0004672; P:GO:0006468	F:ATP binding; F:protein kinase activity; P:protein phosphorylation
[INTERPRO, BLASTED, MAPPED, ANNOTATED]	464	XP_019216476.1	mixed lineage kinase domain	50	0	75.74	3	F:GO:0005524; F:GO:0004672; P:GO:0006468	F:ATP binding; F:protein kinase activity; P:protein phosphorylation	G3DSA:3.30.200.20 (GENE3D); IPR001245 (PFAM); G3DSA:1.10.510.10 (GENE3D); PTHR44964 (PANTHER); IPR000719 (PROSITE_PROFILES); IPR011009 (SUPERFAMILY)	F:GO:0005524; F:GO:0004672; P:GO:0006468	F:ATP binding; F:protein kinase activity; P:protein phosphorylation
[INTERPRO, BLASTED, MAPPED, ANNOTATED]	902	XP_005449229.2	nuclear factor of activated T- cytoplasmic 3-like	50	0	74.48	3	F:GO:0003677; F:GO:0003700; P:GO:0006355	F:DNA binding; F:transcription factor activity, sequence-specific DNA binding; P:regulation of transcription, DNA-templated	IPR008366 (PRINTS); IPR002909 (SMART); IPR011539 (PFAM); IPR032397 (PFAM); IPR037059 (G3DSA:2.60.40.GENE3D); IPR013783 (G3DSA:2.60.40.GENE3D); IPR008366 (PANTHER); PTHR12533:SF6 (PANTHER); IPR011539 (PROSITE_PROFILES); IPR008967 (SUPERFAMILY); IPR014756 (SUPERFAMILY)	F:GO:0003677; F:GO:0003700; P:GO:0006355	F:DNA binding; F:transcription factor activity, sequence-specific DNA binding; P:regulation of transcription, DNA-templated
[INTERPRO, BLASTED, MAPPED, ANNOTATED]	361	XP_003439560.2	programmed cell death 2-like	50	0	70.48	1	C:GO:0005737	C:cytoplasm	IPR007320 (PFAM); IPR035948 (G3DSA:2.30.320.GENE3D); PTHR12298 (PANTHER); PTHR12298:SF18 (PANTHER)	C:GO:0005737	C:cytoplasm
[INTERPRO, BLASTED, MAPPED, ANNOTATED]	206	XP_019216475.1	mitochondrial inner membrane protease subunit 2 isoform X2	50	8.77968e-120	90.62	4	P:GO:0006508; C:GO:0016021; F:GO:0008236; C:GO:0005743	P:proteolysis; C:integral component of membrane; F:serine-type peptidase activity; C:mitochondrial inner membrane	G3DSA:2.10.109.10 (GENE3D); mobidb-lite (MOBIDB_LITE); PTHR12383 (PANTHER); PTHR12383:SF3 (PANTHER); cd06530 (CDD); IPR036286 (SUPERFAMILY)	no GO terms	no GO terms
[INTERPRO, BLASTED, MAPPED, ANNOTATED]	1466	XP_019216473.1	PREDICTED: uncharacterized protein LOC109202785 isoform X1	50	0	77.38	2	F:GO:0003676; P:GO:0015074	F:nucleic acid binding; P:DNA integration	IPR036397 (G3DSA:3.30.420.GENE3D); IPR036875 (G3DSA:4.10.60.GENE3D); IPR005312 (PFAM); mobidb-lite (MOBIDB_LITE); mobidb-lite (MOBIDB_LITE); mobidb-lite (MOBIDB_LITE); mobidb-lite (MOBIDB_LITE); PTHR22955 (PANTHER); IPR001584 (PROSITE_PROFILES); IPR001878 (PROSITE_PROFILES); IPR012337 (SUPERFAMILY)	F:GO:0003676; F:GO:0008270; P:GO:0015074	F:nucleic acid binding; F:zinc ion binding; P:DNA integration
[INTERPRO, BLASTED, MAPPED, ANNOTATED]	218	XP_019216472.1	kinesin KIFC3	50	7.23282e-157	80.36	4	F:GO:0005524; F:GO:0003777; P:GO:0007018; F:GO:0008017	F:ATP binding; F:microtubule motor activity; P:microtubule-based movement; F:microtubule binding	IPR001752 (PRINTS); IPR001752 (SMART); IPR001752 (PFAM); IPR036961 (G3DSA:3.40.850.GENE3D); mobidb-lite (MOBIDB_LITE); PTHR24115:SF759 (PANTHER); IPR027640 (PANTHER); IPR001752 (PROSITE_PROFILES); IPR027417 (SUPERFAMILY)	F:GO:0005524; F:GO:0003777; P:GO:0007018; F:GO:0008017	F:ATP binding; F:microtubule motor activity; P:microtubule-based movement; F:microtubule binding
[INTERPRO, BLASTED, MAPPED, ANNOTATED]	587	XP_005449221.3	neuronal acetylcholine receptor subunit alpha-7-like	50	0	88.06	9	P:GO:0007271; F:GO:0015464; C:GO:0045211; P:GO:0098655; C:GO:0030054; F:GO:0005230; F:GO:0042166; C:GO:0005892; P:GO:0035094	P:synaptic transmission, cholinergic; F:acetylcholine receptor activity; C:postsynaptic membrane; P:cation transmembrane transport; C:cell junction; F:extracellular ligand-gated ion channel activity; F:acetylcholine binding; C:acetylcholine-gated channel complex; P:response to nicotine	IPR002394 (PRINTS); IPR006201 (PRINTS); IPR006202 (PFAM); IPR036719 (G3DSA:1.20.58.GENE3D); IPR006201 (TIGRFAM); IPR036734 (G3DSA:2.70.170.GENE3D); IPR006029 (PFAM); IPR006201 (PANTHER); PTHR18945:SF572 (PANTHER); IPR036719 (SUPERFAMILY); IPR036734 (SUPERFAMILY)	F:GO:0005216; P:GO:0006811; F:GO:0004888; C:GO:0045211; F:GO:0022848; P:GO:0034220; C:GO:0016021; F:GO:0005230	F:ion channel activity; P:ion transport; F:transmembrane signaling receptor activity; C:postsynaptic membrane; F:acetylcholine-gated cation-selective channel activity; P:ion transmembrane transport; C:integral component of membrane; F:extracellular ligand-gated ion channel activity
[INTERPRO, BLASTED, MAPPED, ANNOTATED]	161	XP_019216467.1	MIP18 family FAM96A	50	8.69887e-103	95.04	8	P:GO:2001022; C:GO:0005737; F:GO:0046872; P:GO:0043065; P:GO:0034644; P:GO:0007059; C:GO:0005654; P:GO:0016226	P:positive regulation of response to DNA damage stimulus; C:cytoplasm; F:metal ion binding; P:positive regulation of apoptotic process; P:cellular response to UV; P:chromosome segregation; C:nucleoplasm; P:iron-sulfur cluster assembly	IPR034904 (G3DSA:3.30.300.GENE3D); IPR002744 (PFAM); PTHR12377 (PANTHER); PTHR12377:SF2 (PANTHER); IPR034904 (SUPERFAMILY)	no GO terms	no GO terms
[INTERPRO, BLASTED, MAPPED, ANNOTATED]	2428	XP_019216464.1	spatacsin	50	0	78.02	1	F:GO:0005515	F:protein binding	IPR015943 (G3DSA:2.130.10.GENE3D); IPR028107 (PFAM); mobidb-lite (MOBIDB_LITE); IPR028103 (PANTHER); PTHR13650:SF0 (PANTHER)	F:GO:0005515	F:protein binding
[INTERPRO, BLASTED, MAPPED]	232	XP_019216463.1	HMG domain-containing 3-like	50	7.34957e-163	60.18	3	F:GO:0046872; P:GO:0006508; F:GO:0008234	F:metal ion binding; P:proteolysis; F:cysteine-type peptidase activity	PTHR17609:SF1 (PANTHER); PTHR17609 (PANTHER)	no GO terms	no GO terms	14206427	14209539
[INTERPRO, BLASTED, ANNOTATED]	259	XP_019216461.1	PREDICTED: uncharacterized protein LOC109202781	50	0	87.86	1	F:GO:0003677	F:DNA binding	PF13358 (PFAM); IPR009057 (SUPERFAMILY)	F:GO:0003677	F:DNA binding
[INTERPRO, BLASTED]	282	XP_019216460.1	PREDICTED: uncharacterized protein LOC109202780	50	0	86.7				PF13358 (PFAM); PTHR23022 (PANTHER); PTHR23022:SF103 (PANTHER)	no GO terms	no GO terms
[INTERPRO, BLASTED, MAPPED, ANNOTATED]	153	XP_019216457.1	calmodulin 4 isoform X1	50	2.23239e-108	86.74	1	F:GO:0005509	F:calcium ion binding	IPR002048 (SMART); G3DSA:1.10.238.10 (GENE3D); G3DSA:1.10.238.10 (GENE3D); G3DSA:1.10.238.10 (GENE3D); IPR002048 (PFAM); G3DSA:1.10.238.10 (GENE3D); PTHR23050 (PANTHER); PTHR23050:SF169 (PANTHER); IPR002048 (PROSITE_PROFILES); IPR002048 (CDD); IPR011992 (SUPERFAMILY)	F:GO:0005509	F:calcium ion binding
[INTERPRO, BLASTED, MAPPED, ANNOTATED]	314	XP_019216456.1	ceroid-lipofuscinosis neuronal 6 homolog	50	0	74.6	5	P:GO:0007040; C:GO:0016021; C:GO:0005783; P:GO:0044699; P:GO:0071704	P:lysosome organization; C:integral component of membrane; C:endoplasmic reticulum; P:single-organism process; P:organic substance metabolic process	IPR029255 (PFAM); IPR029255 (PANTHER)	no GO terms	no GO terms
[INTERPRO, BLASTED, MAPPED, ANNOTATED]	1311	XP_003439418.2	zinc finger 609-like	50	0	79.82	1	F:GO:0046872	F:metal ion binding	PTHR21564 (PANTHER); PTHR21564:SF3 (PANTHER)	no GO terms	no GO terms
[INTERPRO, BLASTED, MAPPED, ANNOTATED]	280	XP_019216450.1	anionic trypsin-1 isoform X1	50	0	78.48	2	P:GO:0006508; F:GO:0004252	P:proteolysis; F:serine-type endopeptidase activity	IPR001314 (PRINTS); IPR001254 (SMART); G3DSA:2.40.10.10 (GENE3D); G3DSA:2.40.10.10 (GENE3D); G3DSA:2.40.10.10 (GENE3D); IPR001254 (PFAM); PTHR43890 (PANTHER); PTHR43890:SF21 (PANTHER); IPR001254 (PROSITE_PROFILES); IPR001254 (CDD); IPR009003 (SUPERFAMILY)	P:GO:0006508; F:GO:0004252	P:proteolysis; F:serine-type endopeptidase activity
[INTERPRO, BLASTED, MAPPED, ANNOTATED]	317	XP_019216447.1	GRAM domain-containing 2-like	50	0	86.86	1	C:GO:0016021	C:integral component of membrane	IPR004182 (SMART); IPR004182 (PFAM); PTHR23319 (PANTHER); PTHR23319:SF7 (PANTHER); cd13220 (CDD)	no GO terms	no GO terms
[INTERPRO, BLASTED, MAPPED, ANNOTATED]	116	XP_003439416.4	PCNA-associated factor	50	9.50309e-64	88.74	2	P:GO:0051726; P:GO:0006974	P:regulation of cell cycle; P:cellular response to DNA damage stimulus	IPR031444 (PFAM); IPR031444 (PANTHER); PD072652 (PRODOM)	P:GO:0051726; P:GO:0006974	P:regulation of cell cycle; P:cellular response to DNA damage stimulus
[INTERPRO, BLASTED, MAPPED, ANNOTATED]	255	XP_019216444.1	PREDICTED: uncharacterized protein LOC109202779	50	0	79.18	1	F:GO:0003676	F:nucleic acid binding	G3DSA:1.10.10.60 (GENE3D); IPR036397 (G3DSA:3.30.420.GENE3D); PTHR19277 (PANTHER); PTHR19277:SF150 (PANTHER)	F:GO:0003676	F:nucleic acid binding
[INTERPRO, BLASTED, ANNOTATED]	424	XP_019216443.1	PREDICTED: uncharacterized protein LOC109202778	50	0	94.92	1	F:GO:0003677	F:DNA binding	IPR036388 (G3DSA:1.10.10.GENE3D); PF13358 (PFAM); mobidb-lite (MOBIDB_LITE); PTHR23022:SF92 (PANTHER); PTHR23022 (PANTHER); IPR009057 (SUPERFAMILY)	F:GO:0003677	F:DNA binding
[INTERPRO, BLASTED, ANNOTATED]	214	XP_019216442.1	PREDICTED: uncharacterized protein LOC109202777	50	5.27491e-155	88.78	1	F:GO:0003677	F:DNA binding	IPR009057 (SUPERFAMILY)	F:GO:0003677	F:DNA binding
[INTERPRO, BLASTED, MAPPED, ANNOTATED]	646	XP_019216441.1	Golgi apparatus 1	50	0	83.84	1	C:GO:0000139	C:Golgi membrane	IPR001893 (PFAM); PTHR11884 (PANTHER); PTHR11884:SF2 (PANTHER); IPR017873 (PROSITE_PROFILES)	C:GO:0016020; C:GO:0000139	C:membrane; C:Golgi membrane
[INTERPRO, BLASTED, MAPPED, ANNOTATED]	297	XP_019216440.1	G2 M phase-specific E3 ubiquitin- ligase-like	50	0	75.82	1	F:GO:0004842	F:ubiquitin-protein transferase activity	IPR000569 (SMART); G3DSA:3.30.2410.10 (GENE3D); G3DSA:3.90.1750.10 (GENE3D); IPR000569 (PFAM); PTHR12420:SF28 (PANTHER); PTHR12420 (PANTHER); IPR000569 (PROSITE_PROFILES); IPR035983 (SUPERFAMILY)	F:GO:0004842	F:ubiquitin-protein transferase activity
[INTERPRO, BLASTED, MAPPED]	355	XP_019216439.1	G2 M phase-specific E3 ubiquitin- ligase	50	0	64.98	3	F:GO:0004842; F:GO:0016874; P:GO:0016567	F:ubiquitin-protein transferase activity; F:ligase activity; P:protein ubiquitination	mobidb-lite (MOBIDB_LITE)	no GO terms	no GO terms
[INTERPRO, BLASTED]	302	XP_003439573.2	polycystic kidney disease 1-like 3 isoform X1	30	3.82584e-175	61.83				mobidb-lite (MOBIDB_LITE); mobidb-lite (MOBIDB_LITE)	no GO terms	no GO terms
[INTERPRO, BLASTED, MAPPED]	460	XP_019216422.1	TLD domain-containing 1	50	0	83.52	3	P:GO:0008150; C:GO:0005575; F:GO:0003674	P:biological_process; C:cellular_component; F:molecular_function	IPR006571 (SMART); IPR006571 (PFAM); mobidb-lite (MOBIDB_LITE); PTHR23354:SF97 (PANTHER); PTHR23354 (PANTHER)	no GO terms	no GO terms
[INTERPRO, BLASTED, MAPPED, ANNOTATED]	1249	XP_019216421.1	1-phosphatidylinositol 4,5-bisphosphate phosphodiesterase gamma-2	50	0	89.3	5	F:GO:0004435; F:GO:0005515; P:GO:0009395; F:GO:0004871; P:GO:0035556	F:phosphatidylinositol phospholipase C activity; F:protein binding; P:phospholipid catabolic process; F:signal transducer activity; P:intracellular signal transduction	IPR000980 (PRINTS); IPR001192 (PRINTS); IPR000909 (SMART); IPR001711 (SMART); IPR000008 (SMART); IPR001849 (SMART); IPR001452 (SMART); IPR000980 (SMART); IPR001711 (PFAM); IPR000909 (PFAM); IPR016279 (PIRSF); IPR017946 (G3DSA:3.20.20.GENE3D); IPR011993 (G3DSA:2.30.29.GENE3D); IPR000008 (PFAM); G3DSA:1.10.238.10 (GENE3D); IPR001452 (PFAM); IPR035892 (G3DSA:2.60.40.GENE3D); IPR000980 (PFAM); mobidb…	F:GO:0004435; F:GO:0005515; P:GO:0007165; P:GO:0006629; P:GO:0009395; F:GO:0008081; F:GO:0004871; P:GO:0035556	F:phosphatidylinositol phospholipase C activity; F:protein binding; P:signal transduction; P:lipid metabolic process; P:phospholipid catabolic process; F:phosphoric diester hydrolase activity; F:signal transducer activity; P:intracellular signal transduction
[INTERPRO, BLASTED, MAPPED, ANNOTATED]	396	XP_005449274.2	forkhead box L1	50	0	69.42	3	F:GO:0003700; P:GO:0006355; F:GO:0043565	F:transcription factor activity, sequence-specific DNA binding; P:regulation of transcription, DNA-templated; F:sequence-specific DNA binding	IPR001766 (PRINTS); IPR001766 (SMART); IPR001766 (PFAM); IPR036388 (G3DSA:1.10.10.GENE3D); PTHR11829:SF204 (PANTHER); PTHR11829 (PANTHER); IPR001766 (PROSITE_PROFILES); IPR001766 (CDD); IPR036390 (SUPERFAMILY)	F:GO:0003700; P:GO:0006355; F:GO:0043565	F:transcription factor activity, sequence-specific DNA binding; P:regulation of transcription, DNA-templated; F:sequence-specific DNA binding	12948978	12950167
[INTERPRO, BLASTED, MAPPED, ANNOTATED]	591	XP_019216416.1	solute carrier family 13 member 1	50	0	83.62	4	P:GO:0006814; P:GO:0055085; C:GO:0016020; F:GO:0005215	P:sodium ion transport; P:transmembrane transport; C:membrane; F:transporter activity	IPR001898 (PFAM); PTHR10283:SF65 (PANTHER); PTHR10283 (PANTHER); cd01115 (CDD)	P:GO:0006814; P:GO:0055085; C:GO:0016020; F:GO:0005215	P:sodium ion transport; P:transmembrane transport; C:membrane; F:transporter activity
[INTERPRO, BLASTED, MAPPED, ANNOTATED]	594	XP_019216412.1	solute carrier family 13 member 1	50	0	83.3	4	P:GO:0006814; P:GO:0055085; C:GO:0016020; F:GO:0005215	P:sodium ion transport; P:transmembrane transport; C:membrane; F:transporter activity	IPR001898 (PFAM); mobidb-lite (MOBIDB_LITE); PTHR10283 (PANTHER); PTHR10283:SF65 (PANTHER); cd01115 (CDD)	P:GO:0006814; P:GO:0055085; C:GO:0016020; F:GO:0005215	P:sodium ion transport; P:transmembrane transport; C:membrane; F:transporter activity
[INTERPRO, BLASTED, MAPPED, ANNOTATED]	594	XP_019216411.1	solute carrier family 13 member 1	50	0	82.52	4	P:GO:0006814; P:GO:0055085; C:GO:0016020; F:GO:0005215	P:sodium ion transport; P:transmembrane transport; C:membrane; F:transporter activity	IPR001898 (PFAM); mobidb-lite (MOBIDB_LITE); PTHR10283:SF65 (PANTHER); PTHR10283 (PANTHER); cd01115 (CDD)	P:GO:0006814; P:GO:0055085; C:GO:0016020; F:GO:0005215	P:sodium ion transport; P:transmembrane transport; C:membrane; F:transporter activity
[INTERPRO, BLASTED, ANNOTATED]	1647	XP_019216410.1	PREDICTED: uncharacterized protein LOC106096829	50	0	72.84	2	F:GO:0003676; P:GO:0015074	F:nucleic acid binding; P:DNA integration	IPR036397 (G3DSA:3.30.420.GENE3D); IPR008042 (PFAM); IPR036397 (G3DSA:3.30.420.GENE3D); G3DSA:3.10.10.10 (GENE3D); mobidb-lite (MOBIDB_LITE); mobidb-lite (MOBIDB_LITE); PTHR22955 (PANTHER); IPR001584 (PROSITE_PROFILES); cd01644 (CDD); IPR012337 (SUPERFAMILY); IPR012337 (SUPERFAMILY)	F:GO:0003676; P:GO:0015074	F:nucleic acid binding; P:DNA integration
[INTERPRO, BLASTED, MAPPED, ANNOTATED]	525	XP_003439587.2	E3 ubiquitin ISG15 ligase TRIM25-like	50	0	74.84	3	F:GO:0008270; F:GO:0005515; C:GO:0005622	F:zinc ion binding; F:protein binding; C:intracellular	IPR003877 (SMART); IPR000315 (SMART); IPR001841 (SMART); IPR013083 (G3DSA:3.30.40.GENE3D); IPR013083 (G3DSA:3.30.40.GENE3D); IPR027370 (PFAM); IPR003877 (PFAM); IPR000315 (PFAM); PTHR44335 (PANTHER); IPR001841 (PROSITE_PROFILES); IPR001870 (PROSITE_PROFILES); IPR000315 (PROSITE_PROFILES); IPR000315 (CDD); SSF57845 (SUPERFAMILY); SSF57850 (SUPERFAMILY); IPR013320 (SUPERFAMILY)	F:GO:0008270; F:GO:0005515; C:GO:0005622	F:zinc ion binding; F:protein binding; C:intracellular
[INTERPRO, BLASTED]	1050	XP_005449290.2	proteoglycan 4-like	50	0	63.02				IPR028004 (PFAM); mobidb-lite (MOBIDB_LITE); mobidb-lite (MOBIDB_LITE); mobidb-lite (MOBIDB_LITE); mobidb-lite (MOBIDB_LITE); mobidb-lite (MOBIDB_LITE); mobidb-lite (MOBIDB_LITE); mobidb-lite (MOBIDB_LITE); mobidb-lite (MOBIDB_LITE); mobidb-lite (MOBIDB_LITE); mobidb-lite (MOBIDB_LITE); mobidb-lite (MOBIDB_LITE); PTHR38004 (PANTHER)	no GO terms	no GO terms
[INTERPRO, BLASTED, MAPPED, ANNOTATED]	608	XP_019216403.1	zinc finger BED domain-containing 1-like	50	0	78.94	1	F:GO:0003677	F:DNA binding	IPR003656 (SMART); IPR003656 (PFAM); mobidb-lite (MOBIDB_LITE); PTHR23272:SF11 (PANTHER); PTHR23272 (PANTHER); IPR003656 (PROSITE_PROFILES); IPR012337 (SUPERFAMILY); SSF140996 (SUPERFAMILY); IPR036236 (SUPERFAMILY)	F:GO:0003677	F:DNA binding
[INTERPRO, BLASTED, MAPPED, ANNOTATED]	1181	XP_019216400.1	Golgi apparatus 1 isoform X1	50	0	93.44	1	C:GO:0000139	C:Golgi membrane	IPR001893 (PFAM); PTHR11884 (PANTHER); PTHR11884:SF4 (PANTHER); IPR017873 (PROSITE_PROFILES)	C:GO:0016020; C:GO:0000139	C:membrane; C:Golgi membrane
[INTERPRO, BLASTED, MAPPED]	321	XP_019216396.1	mixed lineage kinase domain	50	0	67.94	3	F:GO:0005524; F:GO:0004672; P:GO:0006468	F:ATP binding; F:protein kinase activity; P:protein phosphorylation	mobidb-lite (MOBIDB_LITE); PTHR44964 (PANTHER)	no GO terms	no GO terms
[INTERPRO, BLASTED, ANNOTATED]	462	XP_003439600.2	olfactomedin-like	50	0	87.58	1	F:GO:0005515	F:protein binding	IPR003112 (SMART); G3DSA:1.20.5.170 (GENE3D); IPR015943 (G3DSA:2.130.10.GENE3D); IPR003112 (PFAM); PTHR23192:SF31 (PANTHER); PTHR23192 (PANTHER); IPR003112 (PROSITE_PROFILES); IPR011044 (SUPERFAMILY)	F:GO:0005515	F:protein binding
[INTERPRO, BLASTED]	460	XP_019216391.1	olfactomedin-4-like	50	0	85.24				IPR003112 (SMART); IPR003112 (PFAM); PTHR23192 (PANTHER); PTHR23192:SF68 (PANTHER); IPR003112 (PROSITE_PROFILES)	no GO terms	no GO terms
[INTERPRO, BLASTED]	460	XP_019216390.1	olfactomedin-4-like	50	0	85.2				IPR003112 (SMART); IPR003112 (PFAM); PTHR23192 (PANTHER); PTHR23192:SF68 (PANTHER); IPR003112 (PROSITE_PROFILES)	no GO terms	no GO terms
[INTERPRO, BLASTED]	473	XP_019216389.1	olfactomedin-4-like	50	0	80.56				IPR003112 (SMART); G3DSA:1.20.1170.10 (GENE3D); IPR003112 (PFAM); PTHR23192 (PANTHER); PTHR23192:SF68 (PANTHER); IPR003112 (PROSITE_PROFILES)	no GO terms	no GO terms
[INTERPRO, BLASTED, ANNOTATED]	468	XP_019216388.1	olfactomedin-like	50	0	87.12	1	F:GO:0005515	F:protein binding	IPR003112 (SMART); IPR015943 (G3DSA:2.130.10.GENE3D); G3DSA:1.20.120.330 (GENE3D); IPR003112 (PFAM); PTHR23192 (PANTHER); PTHR23192:SF31 (PANTHER); IPR003112 (PROSITE_PROFILES)	F:GO:0005515	F:protein binding
[INTERPRO, BLASTED, MAPPED, ANNOTATED]	99	XP_019216387.1	monocyte chemotactic 1B-like	50	2.82044e-54	83.86	3	P:GO:0006955; C:GO:0005576; F:GO:0008009	P:immune response; C:extracellular region; F:chemokine activity	IPR001811 (SMART); G3DSA:2.40.50.40 (GENE3D); IPR001811 (PFAM); PTHR12015 (PANTHER); cd00272 (CDD); IPR036048 (SUPERFAMILY)	P:GO:0006955; F:GO:0008009; C:GO:0005576	P:immune response; F:chemokine activity; C:extracellular region
[INTERPRO, BLASTED, MAPPED, ANNOTATED]	99	XP_019216386.1	monocyte chemotactic 1B-like	50	5.50918e-54	83.42	3	P:GO:0006955; C:GO:0005576; F:GO:0008009	P:immune response; C:extracellular region; F:chemokine activity	IPR001811 (SMART); IPR001811 (PFAM); G3DSA:2.40.50.40 (GENE3D); PTHR12015 (PANTHER); cd00272 (CDD); IPR036048 (SUPERFAMILY)	P:GO:0006955; F:GO:0008009; C:GO:0005576	P:immune response; F:chemokine activity; C:extracellular region
[INTERPRO, BLASTED, MAPPED, ANNOTATED]	99	XP_019216385.1	monocyte chemotactic 1B-like	50	2.77156e-52	83.66	3	P:GO:0006955; C:GO:0005576; F:GO:0008009	P:immune response; C:extracellular region; F:chemokine activity	IPR001811 (SMART); G3DSA:2.40.50.40 (GENE3D); IPR001811 (PFAM); PTHR12015 (PANTHER); cd00272 (CDD); IPR036048 (SUPERFAMILY)	P:GO:0006955; F:GO:0008009; C:GO:0005576	P:immune response; F:chemokine activity; C:extracellular region
[INTERPRO, BLASTED, MAPPED, ANNOTATED]	99	XP_003439451.2	monocyte chemotactic 1B-like	50	2.82044e-54	83.86	3	P:GO:0006955; C:GO:0005576; F:GO:0008009	P:immune response; C:extracellular region; F:chemokine activity	IPR001811 (SMART); G3DSA:2.40.50.40 (GENE3D); IPR001811 (PFAM); PTHR12015 (PANTHER); cd00272 (CDD); IPR036048 (SUPERFAMILY)	P:GO:0006955; F:GO:0008009; C:GO:0005576	P:immune response; F:chemokine activity; C:extracellular region
[INTERPRO, BLASTED, MAPPED, ANNOTATED]	433	XP_019216383.1	septin-7-like isoform X1	50	0	97.96	2	F:GO:0005525; C:GO:0031105	F:GTP binding; C:septin complex	IPR008115 (PRINTS); IPR030379 (PFAM); G3DSA:3.40.50.300 (GENE3D); IPR016491 (PIRSF); PTHR18884:SF75 (PANTHER); PTHR18884 (PANTHER); IPR030379 (PROSITE_PROFILES); IPR016491 (CDD); IPR027417 (SUPERFAMILY)	F:GO:0005525; C:GO:0031105	F:GTP binding; C:septin complex
[INTERPRO, BLASTED, MAPPED, ANNOTATED]	91	XP_019216382.1	C-C motif chemokine 3-like	50	6.31726e-50	66.3	3	P:GO:0006955; C:GO:0005576; F:GO:0008009	P:immune response; C:extracellular region; F:chemokine activity	G3DSA:2.40.50.40 (GENE3D); IPR001811 (PFAM); PTHR12015 (PANTHER); PTHR12015:SF148 (PANTHER); IPR036048 (SUPERFAMILY)	P:GO:0006955; C:GO:0005576; F:GO:0008009	P:immune response; C:extracellular region; F:chemokine activity
[INTERPRO, BLASTED, MAPPED, ANNOTATED]	118	XP_019216381.1	C-C motif chemokine 4-like	50	1.14951e-69	70.64	3	P:GO:0006955; C:GO:0005576; F:GO:0008009	P:immune response; C:extracellular region; F:chemokine activity	IPR001811 (PFAM); G3DSA:2.40.50.40 (GENE3D); mobidb-lite (MOBIDB_LITE); PTHR12015 (PANTHER); PTHR12015:SF148 (PANTHER); IPR036048 (SUPERFAMILY)	P:GO:0006955; C:GO:0005576; F:GO:0008009	P:immune response; C:extracellular region; F:chemokine activity
[INTERPRO, BLASTED, MAPPED, ANNOTATED]	151	XP_013121090.2	C-C motif chemokine 4-like	50	3.31371e-99	70.04	3	P:GO:0006955; C:GO:0005576; F:GO:0008009	P:immune response; C:extracellular region; F:chemokine activity	IPR001811 (SMART); G3DSA:2.40.50.40 (GENE3D); IPR001811 (PFAM); PTHR12015:SF148 (PANTHER); PTHR12015 (PANTHER); IPR036048 (SUPERFAMILY)	P:GO:0006955; F:GO:0008009; C:GO:0005576	P:immune response; F:chemokine activity; C:extracellular region
[INTERPRO, BLASTED]	1276	XP_019216377.1	anillin isoform X1	50	0	81.22				IPR001849 (SMART); IPR001849 (PFAM); IPR012966 (PFAM); IPR011993 (G3DSA:2.30.29.GENE3D); mobidb-lite (MOBIDB_LITE); mobidb-lite (MOBIDB_LITE); mobidb-lite (MOBIDB_LITE); mobidb-lite (MOBIDB_LITE); mobidb-lite (MOBIDB_LITE); PTHR21538 (PANTHER); PTHR21538:SF23 (PANTHER); IPR001849 (PROSITE_PROFILES); cd01263 (CDD); IPR011993 (SUPERFAMILY)	no GO terms	no GO terms
[INTERPRO, BLASTED, MAPPED, ANNOTATED]	780	XP_019216374.1	exocyst complex component 3 isoform X1	50	0	91.84	2	P:GO:0006887; C:GO:0000145	P:exocytosis; C:exocyst	IPR010326 (PFAM); mobidb-lite (MOBIDB_LITE); IPR010326 (PANTHER); PTHR21292:SF12 (PANTHER)	P:GO:0006887; C:GO:0000145	P:exocytosis; C:exocyst
[INTERPRO, BLASTED, MAPPED, ANNOTATED]	685	XP_019216373.1	arginine N-methyltransferase 7	50	0	91.26	2	F:GO:0008168; P:GO:0006479	F:methyltransferase activity; P:protein methylation	IPR014644 (PIRSF); G3DSA:3.40.50.150 (GENE3D); PF06325 (PFAM); G3DSA:3.40.50.150 (GENE3D); G3DSA:2.70.160.11 (GENE3D); PTHR11006 (PANTHER); PTHR11006:SF4 (PANTHER); IPR025799 (PROSITE_PROFILES); cd02440 (CDD); IPR029063 (SUPERFAMILY); IPR029063 (SUPERFAMILY)	F:GO:0008168; P:GO:0006479	F:methyltransferase activity; P:protein methylation
[INTERPRO, BLASTED, MAPPED, ANNOTATED]	410	XP_019216368.1	carbohydrate sulfotransferase 6-like	50	0	82.94	3	P:GO:0005975; C:GO:0000139; F:GO:0008146	P:carbohydrate metabolic process; C:Golgi membrane; F:sulfotransferase activity	G3DSA:3.40.50.300 (GENE3D); IPR016469 (PIRSF); IPR000863 (PFAM); PTHR10704 (PANTHER); PTHR10704:SF40 (PANTHER); IPR027417 (SUPERFAMILY)	P:GO:0005975; F:GO:0008146; C:GO:0000139	P:carbohydrate metabolic process; F:sulfotransferase activity; C:Golgi membrane
[INTERPRO, BLASTED, MAPPED, ANNOTATED]	1545	XP_019216367.1	PREDICTED: uncharacterized protein LOC109202763	50	0	72.82	2	F:GO:0005488; F:GO:0016740	F:binding; F:transferase activity	IPR005312 (PFAM); IPR008042 (PFAM); G3DSA:3.10.10.10 (GENE3D); G3DSA:1.20.1580.10 (GENE3D); mobidb-lite (MOBIDB_LITE); mobidb-lite (MOBIDB_LITE); mobidb-lite (MOBIDB_LITE); PTHR22955 (PANTHER); cd01644 (CDD); SSF56672 (SUPERFAMILY)	no GO terms	no GO terms
[INTERPRO, BLASTED, MAPPED, ANNOTATED]	294	XP_005459754.2	cholesterol 25-hydroxylase 2	50	0	85.46	4	F:GO:0005506; F:GO:0016491; P:GO:0008610; P:GO:0055114	F:iron ion binding; F:oxidoreductase activity; P:lipid biosynthetic process; P:oxidation-reduction process	IPR006694 (PFAM); PTHR11863 (PANTHER); PTHR11863:SF32 (PANTHER)	F:GO:0016491; F:GO:0005506; P:GO:0008610; P:GO:0055114	F:oxidoreductase activity; F:iron ion binding; P:lipid biosynthetic process; P:oxidation-reduction process
[INTERPRO, BLASTED, MAPPED, ANNOTATED]	594	XP_003439613.2	beta-2-syntrophin	50	0	86.96	2	F:GO:0005515; F:GO:0005198	F:protein binding; F:structural molecule activity	IPR001849 (SMART); IPR001478 (SMART); G3DSA:2.30.42.10 (GENE3D); IPR011993 (G3DSA:2.30.29.GENE3D); IPR001478 (PFAM); IPR011993 (G3DSA:2.30.29.GENE3D); mobidb-lite (MOBIDB_LITE); mobidb-lite (MOBIDB_LITE); IPR015482 (PANTHER); IPR028550 (PTHR10554:PANTHER); IPR001478 (PROSITE_PROFILES); IPR001849 (PROSITE_PROFILES); cd01258 (CDD); cd00992 (CDD); IPR011993 (SUPERFAMILY); IPR036034 (SUPERFAMILY)	F:GO:0005515; F:GO:0005198	F:protein binding; F:structural molecule activity
[INTERPRO, BLASTED, MAPPED, ANNOTATED]	360	XP_019216363.1	cyclin-dependent kinase 10	50	0	94.6	3	F:GO:0005524; F:GO:0004672; P:GO:0006468	F:ATP binding; F:protein kinase activity; P:protein phosphorylation	IPR000719 (SMART); G3DSA:3.30.200.20 (GENE3D); G3DSA:1.10.510.10 (GENE3D); PIRSF000654 (PIRSF); IPR000719 (PFAM); mobidb-lite (MOBIDB_LITE); PTHR24056 (PANTHER); PTHR24056:SF200 (PANTHER); IPR000719 (PROSITE_PROFILES); cd07845 (CDD); IPR011009 (SUPERFAMILY)	F:GO:0005524; F:GO:0004672; P:GO:0006468	F:ATP binding; F:protein kinase activity; P:protein phosphorylation
[INTERPRO, BLASTED, MAPPED, ANNOTATED]	91	XP_019216362.1	c-C motif chemokine 4-like	50	6.07006e-56	65.76	3	P:GO:0006955; C:GO:0005576; F:GO:0008009	P:immune response; C:extracellular region; F:chemokine activity	IPR001811 (SMART); IPR001811 (PFAM); G3DSA:2.40.50.40 (GENE3D); PTHR12015 (PANTHER); PTHR12015:SF148 (PANTHER); IPR036048 (SUPERFAMILY)	P:GO:0006955; C:GO:0005576; F:GO:0008009	P:immune response; C:extracellular region; F:chemokine activity
[INTERPRO, BLASTED, MAPPED, ANNOTATED]	92	XP_019216361.1	C-C motif chemokine 4-like	50	3.38732e-55	68.32	3	P:GO:0006955; C:GO:0005576; F:GO:0008009	P:immune response; C:extracellular region; F:chemokine activity	IPR001811 (SMART); G3DSA:2.40.50.40 (GENE3D); IPR001811 (PFAM); PTHR12015:SF148 (PANTHER); PTHR12015 (PANTHER); IPR036048 (SUPERFAMILY)	P:GO:0006955; F:GO:0008009; C:GO:0005576	P:immune response; F:chemokine activity; C:extracellular region
[INTERPRO, BLASTED, MAPPED, ANNOTATED]	91	XP_003439465.2	c-C motif chemokine 4-like	50	9.41751e-56	65.06	3	P:GO:0006955; C:GO:0005576; F:GO:0008009	P:immune response; C:extracellular region; F:chemokine activity	IPR001811 (SMART); IPR001811 (PFAM); G3DSA:2.40.50.40 (GENE3D); PTHR12015 (PANTHER); PTHR12015:SF148 (PANTHER); IPR036048 (SUPERFAMILY)	P:GO:0006955; C:GO:0005576; F:GO:0008009	P:immune response; C:extracellular region; F:chemokine activity
[INTERPRO, BLASTED, MAPPED, ANNOTATED]	92	XP_003439466.2	C-C motif chemokine 4-like	50	4.08242e-55	68.32	3	P:GO:0006955; C:GO:0005576; F:GO:0008009	P:immune response; C:extracellular region; F:chemokine activity	IPR001811 (SMART); IPR001811 (PFAM); G3DSA:2.40.50.40 (GENE3D); PTHR12015:SF148 (PANTHER); PTHR12015 (PANTHER); IPR036048 (SUPERFAMILY)	P:GO:0006955; F:GO:0008009; C:GO:0005576	P:immune response; F:chemokine activity; C:extracellular region
[INTERPRO, BLASTED]	506	XP_005449382.2	THO complex subunit 2-like	36	0	53.33				mobidb-lite (MOBIDB_LITE); mobidb-lite (MOBIDB_LITE); mobidb-lite (MOBIDB_LITE); mobidb-lite (MOBIDB_LITE); mobidb-lite (MOBIDB_LITE)	no GO terms	no GO terms
[INTERPRO, BLASTED, MAPPED, ANNOTATED]	517	XP_019216358.1	fatty acyl- reductase 1-like isoform X1	50	0	93.96	1	F:GO:0080019	F:fatty-acyl-CoA reductase (alcohol-forming) activity	G3DSA:3.40.50.720 (GENE3D); IPR013120 (PFAM); IPR033640 (PFAM); PTHR11011:SF41 (PANTHER); IPR026055 (PANTHER); IPR033640 (CDD); cd05236 (CDD); IPR036291 (SUPERFAMILY)	F:GO:0080019	F:fatty-acyl-CoA reductase (alcohol-forming) activity
[INTERPRO, BLASTED, ANNOTATED]	1097	XP_019216343.1	liprin-beta-2 isoform X1	50	0	92.02	1	F:GO:0005515	F:protein binding	IPR001660 (SMART); G3DSA:1.10.150.50 (GENE3D); G3DSA:1.20.5.340 (GENE3D); IPR001660 (PFAM); IPR001660 (PFAM); G3DSA:1.10.150.50 (GENE3D); G3DSA:1.10.150.50 (GENE3D); mobidb-lite (MOBIDB_LITE); mobidb-lite (MOBIDB_LITE); mobidb-lite (MOBIDB_LITE); IPR029515 (PANTHER); IPR030435 (PTHR12587:PANTHER); IPR001660 (PROSITE_PROFILES); cd09566 (CDD); cd09563 (CDD); cd09569 (CDD); IPR013761 (SUPERFAMILY); …	F:GO:0005515	F:protein binding
[INTERPRO, BLASTED, MAPPED, ANNOTATED]	1558	XP_019216341.1	UPF0606 KIAA1549L isoform X1	50	0	95.44	1	C:GO:0016021	C:integral component of membrane	IPR024606 (PFAM); mobidb-lite (MOBIDB_LITE); mobidb-lite (MOBIDB_LITE); mobidb-lite (MOBIDB_LITE); mobidb-lite (MOBIDB_LITE); mobidb-lite (MOBIDB_LITE); mobidb-lite (MOBIDB_LITE); mobidb-lite (MOBIDB_LITE); mobidb-lite (MOBIDB_LITE); mobidb-lite (MOBIDB_LITE); mobidb-lite (MOBIDB_LITE); mobidb-lite (MOBIDB_LITE); IPR024606 (PANTHER); PTHR21590:SF3 (PANTHER)	no GO terms	no GO terms
[INTERPRO, BLASTED, MAPPED]	499	XP_019216340.1	T-complex 11 1	50	0	85.86	3	P:GO:0008150; C:GO:0005575; F:GO:0003674	P:biological_process; C:cellular_component; F:molecular_function	IPR008862 (PFAM); mobidb-lite (MOBIDB_LITE); PTHR12832:SF15 (PANTHER); IPR008862 (PANTHER)	no GO terms	no GO terms
[INTERPRO, BLASTED, MAPPED, ANNOTATED]	588	XP_019216336.1	DEP domain-containing 7-like	50	0	76.58	1	P:GO:0035556	P:intracellular signal transduction	IPR000591 (SMART); IPR000591 (PFAM); IPR036388 (G3DSA:1.10.10.GENE3D); IPR008936 (G3DSA:1.10.555.GENE3D); mobidb-lite (MOBIDB_LITE); PTHR16206:SF9 (PANTHER); PTHR16206 (PANTHER); IPR000591 (PROSITE_PROFILES); cd04405 (CDD); IPR036390 (SUPERFAMILY)	P:GO:0007165; P:GO:0035556	P:signal transduction; P:intracellular signal transduction
[INTERPRO, BLASTED]	267	XP_019216335.1	coiled-coil domain-containing 73 isoform X1	50	3.66545e-172	62.04				mobidb-lite (MOBIDB_LITE); mobidb-lite (MOBIDB_LITE); mobidb-lite (MOBIDB_LITE)	no GO terms	no GO terms
[INTERPRO, BLASTED, MAPPED, ANNOTATED]	953	XP_019216334.1	probable E3 ubiquitin- ligase HERC4	50	0	71.38	1	F:GO:0004842	F:ubiquitin-protein transferase activity	IPR000408 (PRINTS); IPR000569 (SMART); IPR000408 (PFAM); IPR000569 (PFAM); G3DSA:3.30.2410.10 (GENE3D); G3DSA:3.90.1750.10 (GENE3D); IPR009091 (G3DSA:2.130.10.GENE3D); PTHR11254:SF409 (PANTHER); PTHR11254 (PANTHER); IPR000408 (PROSITE_PROFILES); IPR000569 (PROSITE_PROFILES); IPR035983 (SUPERFAMILY); IPR009091 (SUPERFAMILY)	F:GO:0004842	F:ubiquitin-protein transferase activity
[INTERPRO, BLASTED, MAPPED, ANNOTATED]	1004	XP_019216333.1	probable E3 ubiquitin- ligase HERC4	50	0	76.66	1	F:GO:0004842	F:ubiquitin-protein transferase activity	IPR000408 (PRINTS); IPR000569 (SMART); IPR000408 (PFAM); G3DSA:3.30.2410.10 (GENE3D); IPR009091 (G3DSA:2.130.10.GENE3D); IPR000569 (PFAM); G3DSA:3.90.1750.10 (GENE3D); PTHR11254:SF409 (PANTHER); PTHR11254 (PANTHER); IPR000408 (PROSITE_PROFILES); IPR000569 (PROSITE_PROFILES); IPR035983 (SUPERFAMILY); IPR009091 (SUPERFAMILY)	F:GO:0004842	F:ubiquitin-protein transferase activity
[INTERPRO, BLASTED, MAPPED, ANNOTATED]	1010	XP_019216331.1	probable E3 ubiquitin- ligase HERC4	50	0	79.8	1	F:GO:0004842	F:ubiquitin-protein transferase activity	IPR000408 (PRINTS); IPR000569 (SMART); G3DSA:3.90.1750.10 (GENE3D); G3DSA:3.30.2410.10 (GENE3D); IPR000569 (PFAM); IPR009091 (G3DSA:2.130.10.GENE3D); IPR000408 (PFAM); PTHR11254:SF409 (PANTHER); PTHR11254 (PANTHER); IPR000569 (PROSITE_PROFILES); IPR000408 (PROSITE_PROFILES); IPR000569 (CDD); IPR035983 (SUPERFAMILY); IPR009091 (SUPERFAMILY)	F:GO:0004842	F:ubiquitin-protein transferase activity
[INTERPRO, BLASTED, MAPPED, ANNOTATED]	1010	XP_019216330.1	probable E3 ubiquitin- ligase HERC4	50	0	78.74	1	F:GO:0004842	F:ubiquitin-protein transferase activity	IPR000408 (PRINTS); IPR000569 (SMART); G3DSA:3.90.1750.10 (GENE3D); IPR000408 (PFAM); IPR009091 (G3DSA:2.130.10.GENE3D); IPR000569 (PFAM); G3DSA:3.30.2410.10 (GENE3D); PTHR11254:SF409 (PANTHER); PTHR11254 (PANTHER); IPR000569 (PROSITE_PROFILES); IPR000408 (PROSITE_PROFILES); IPR000569 (CDD); IPR035983 (SUPERFAMILY); IPR009091 (SUPERFAMILY)	F:GO:0004842	F:ubiquitin-protein transferase activity
[INTERPRO, BLASTED, MAPPED, ANNOTATED]	936	XP_019216328.1	zinc finger CCHC domain-containing 14	50	0	77.74	2	F:GO:0003676; F:GO:0008270	F:nucleic acid binding; F:zinc ion binding	IPR001878 (SMART); IPR036875 (G3DSA:4.10.60.GENE3D); G3DSA:1.10.150.50 (GENE3D); IPR001878 (PFAM); mobidb-lite (MOBIDB_LITE); mobidb-lite (MOBIDB_LITE); mobidb-lite (MOBIDB_LITE); mobidb-lite (MOBIDB_LITE); mobidb-lite (MOBIDB_LITE); mobidb-lite (MOBIDB_LITE); PTHR16195:SF16 (PANTHER); PTHR16195 (PANTHER); IPR001878 (PROSITE_PROFILES); IPR013761 (SUPERFAMILY); IPR036875 (SUPERFAMILY)	F:GO:0003676; F:GO:0008270	F:nucleic acid binding; F:zinc ion binding
[INTERPRO, BLASTED, MAPPED, ANNOTATED]	167	XP_019216327.1	neuritin	50	3.72654e-95	87.3	1	P:GO:0007399	P:nervous system development	IPR026144 (PFAM); IPR026144 (PANTHER); PTHR15902:SF2 (PANTHER)	P:GO:0007399	P:nervous system development
[INTERPRO, BLASTED, MAPPED]	136	XP_019216326.1	hydrocephalus-inducing homolog	50	1.04676e-95	71.24	3	C:GO:0016459; P:GO:0003341; F:GO:0003774	C:myosin complex; P:cilium movement; F:motor activity	IPR033305 (PTHR23053:PANTHER); PTHR23053 (PANTHER)	no GO terms	no GO terms
[INTERPRO, BLASTED, MAPPED]	282	XP_019216324.1	hydrocephalus-inducing homolog	50	0	66.74	3	C:GO:0016459; P:GO:0003341; F:GO:0003774	C:myosin complex; P:cilium movement; F:motor activity	IPR013783 (G3DSA:2.60.40.GENE3D); IPR013783 (G3DSA:2.60.40.GENE3D)	no GO terms	no GO terms
[INTERPRO, BLASTED]	267	XP_019216322.1	FAM192A isoform X1	50	4.11504e-117	83.58				IPR019331 (PFAM); mobidb-lite (MOBIDB_LITE); mobidb-lite (MOBIDB_LITE); mobidb-lite (MOBIDB_LITE); PTHR13495 (PANTHER)	no GO terms	no GO terms
[INTERPRO, BLASTED, MAPPED, ANNOTATED]	274	XP_019216321.1	exosome complex component MTR3	50	0	87.4	12	C:GO:0000177; C:GO:0000176; P:GO:0090305; P:GO:0071051; F:GO:0003723; P:GO:0034475; F:GO:0004527; P:GO:0016075; P:GO:0071028; C:GO:0005730; P:GO:0034427; P:GO:0031125	C:cytoplasmic exosome (RNase complex); C:nuclear exosome (RNase complex); P:nucleic acid phosphodiester bond hydrolysis; P:polyadenylation-dependent snoRNA 3'-end processing; F:RNA binding; P:U4 snRNA 3'-end processing; F:exonuclease activity; P:rRNA catabolic process; P:nuclear mRNA surveillance; C:nucleolus; P:nuclear-transcribed mRNA catabolic process, exonucleolytic, 3'-5'; P:rRNA 3'-end proc…	IPR001247 (PFAM); IPR027408 (G3DSA:3.30.230.GENE3D); mobidb-lite (MOBIDB_LITE); PTHR11953 (PANTHER); PTHR11953:SF2 (PANTHER); cd11371 (CDD); IPR020568 (SUPERFAMILY); IPR036345 (SUPERFAMILY)	no GO terms	no GO terms
[INTERPRO, BLASTED, MAPPED, ANNOTATED]	215	XP_019216320.1	interleukin-34	50	4.52417e-161	82.2	4	C:GO:0005615; P:GO:0001934; P:GO:0008284; F:GO:0005157	C:extracellular space; P:positive regulation of protein phosphorylation; P:positive regulation of cell proliferation; F:macrophage colony-stimulating factor receptor binding	IPR020415 (PFAM); IPR020415 (PANTHER)	C:GO:0005615; P:GO:0001934; P:GO:0008284; F:GO:0005157	C:extracellular space; P:positive regulation of protein phosphorylation; P:positive regulation of cell proliferation; F:macrophage colony-stimulating factor receptor binding
[INTERPRO, BLASTED, MAPPED, ANNOTATED]	328	XP_003439501.3	methylglutaconyl- mitochondrial	50	0	88.96	2	F:GO:0003824; P:GO:0008152	F:catalytic activity; P:metabolic process	IPR014748 (G3DSA:1.10.12.GENE3D); G3DSA:3.90.226.10 (GENE3D); IPR001753 (PFAM); PTHR11941:SF12 (PANTHER); PTHR11941 (PANTHER); cd06558 (CDD); IPR029045 (SUPERFAMILY)	F:GO:0003824; P:GO:0008152	F:catalytic activity; P:metabolic process
[INTERPRO, BLASTED, MAPPED, ANNOTATED]	652	XP_019216312.1	calcium-binding mitochondrial carrier S -2-B-like isoform X2	50	0	93.14	3	P:GO:0055085; F:GO:0005509; C:GO:0005743	P:transmembrane transport; F:calcium ion binding; C:mitochondrial inner membrane	IPR002067 (PRINTS); IPR002167 (PRINTS); IPR002048 (SMART); G3DSA:1.10.238.10 (GENE3D); IPR002048 (PFAM); IPR023395 (G3DSA:1.50.40.GENE3D); G3DSA:1.10.238.10 (GENE3D); IPR002048 (PFAM); IPR002048 (PFAM); G3DSA:1.10.238.10 (GENE3D); IPR018108 (PFAM); mobidb-lite (MOBIDB_LITE); PTHR24089:SF222 (PANTHER); PTHR24089 (PANTHER); IPR002048 (PROSITE_PROFILES); IPR018108 (PROSITE_PROFILES); IPR011992 (SUPE…	P:GO:0055085; F:GO:0005509; C:GO:0005743	P:transmembrane transport; F:calcium ion binding; C:mitochondrial inner membrane
[INTERPRO, BLASTED, ANNOTATED]	294	XP_019216311.1	multivesicular body subunit 12B	50	0	93.02	1	C:GO:0000813	C:ESCRT I complex	IPR018798 (PFAM); mobidb-lite (MOBIDB_LITE); PTHR31547 (PANTHER); IPR023341 (PROSITE_PROFILES); IPR023340 (PROSITE_PROFILES)	C:GO:0000813	C:ESCRT I complex
[INTERPRO, BLASTED, MAPPED, ANNOTATED]	542	XP_019216310.1	target of rapamycin complex 2 subunit MAPKAP1	50	0	92.6	1	C:GO:0031932	C:TORC2 complex	IPR031567 (PFAM); IPR031313 (PFAM); IPR032679 (PFAM); IPR008828 (PANTHER); cd13331 (CDD)	C:GO:0031932	C:TORC2 complex
[INTERPRO, BLASTED, MAPPED, ANNOTATED]	603	XP_019216305.1	general transcription factor II-I repeat domain-containing 2-like	50	0	66.52	5	F:GO:0003677; C:GO:0005737; C:GO:0005654; F:GO:0000981; P:GO:0006357	F:DNA binding; C:cytoplasm; C:nucleoplasm; F:RNA polymerase II transcription factor activity, sequence-specific DNA binding; P:regulation of transcription from RNA polymerase II promoter	PTHR11697 (PANTHER); IPR026630 (PTHR11697:PANTHER); IPR012337 (SUPERFAMILY)	no GO terms	no GO terms
[INTERPRO, BLASTED, MAPPED, ANNOTATED]	231	XP_019216304.1	beta-crystallin B1	50	1.94021e-143	96.26	2	P:GO:0007601; F:GO:0005212	P:visual perception; F:structural constituent of eye lens	IPR001064 (PRINTS); IPR001064 (SMART); G3DSA:2.60.20.10 (GENE3D); IPR001064 (PFAM); G3DSA:2.60.20.10 (GENE3D); mobidb-lite (MOBIDB_LITE); PTHR11818 (PANTHER); IPR033059 (PTHR11818:PANTHER); IPR001064 (PROSITE_PROFILES); IPR011024 (SUPERFAMILY)	P:GO:0007601; F:GO:0005212	P:visual perception; F:structural constituent of eye lens
[INTERPRO, BLASTED, ANNOTATED]	2143	XP_019216301.1	unconventional myosin-XVIIIb isoform X1	50	0	87.2	4	C:GO:0016459; F:GO:0005524; F:GO:0005515; F:GO:0003774	C:myosin complex; F:ATP binding; F:protein binding; F:motor activity	IPR001609 (SMART); G3DSA:3.40.50.300 (GENE3D); IPR001609 (PFAM); G3DSA:1.20.5.730 (GENE3D); G3DSA:1.20.5.340 (GENE3D); IPR002928 (PFAM); G3DSA:4.10.270.10 (GENE3D); mobidb-lite (MOBIDB_LITE); mobidb-lite (MOBIDB_LITE); mobidb-lite (MOBIDB_LITE); mobidb-lite (MOBIDB_LITE); mobidb-lite (MOBIDB_LITE); PTHR13140:SF701 (PANTHER); PTHR13140 (PANTHER); IPR001609 (PROSITE_PROFILES); IPR000048 (PROSITE_PR…	C:GO:0016459; F:GO:0005524; F:GO:0005515; F:GO:0003774	C:myosin complex; F:ATP binding; F:protein binding; F:motor activity
[INTERPRO, BLASTED, ANNOTATED]	1168	XP_019216298.1	electrogenic sodium bicarbonate cotransporter 4-like isoform X1	50	0	90.34	3	C:GO:0016021; F:GO:0005452; P:GO:0006820	C:integral component of membrane; F:inorganic anion exchanger activity; P:anion transport	IPR003020 (PRINTS); IPR003024 (PRINTS); IPR013769 (PFAM); IPR003020 (TIGRFAM); IPR011531 (PFAM); IPR016152 (G3DSA:3.40.930.GENE3D); G3DSA:1.10.287.570 (GENE3D); mobidb-lite (MOBIDB_LITE); mobidb-lite (MOBIDB_LITE); mobidb-lite (MOBIDB_LITE); PTHR11453:SF20 (PANTHER); IPR003020 (PANTHER); IPR016152 (SUPERFAMILY)	C:GO:0016020; F:GO:0008509; C:GO:0016021; F:GO:0005452; P:GO:0006820	C:membrane; F:anion transmembrane transporter activity; C:integral component of membrane; F:inorganic anion exchanger activity; P:anion transport
[INTERPRO, BLASTED, MAPPED, ANNOTATED]	887	XP_019216286.1	zinc finger MIZ domain-containing 2 isoform X1	50	0	91.36	1	F:GO:0008270	F:zinc ion binding	IPR004181 (PFAM); mobidb-lite (MOBIDB_LITE); mobidb-lite (MOBIDB_LITE); mobidb-lite (MOBIDB_LITE); PTHR10782 (PANTHER); PTHR10782:SF38 (PANTHER); IPR004181 (PROSITE_PROFILES); cd16791 (CDD)	F:GO:0008270	F:zinc ion binding
[INTERPRO, BLASTED, MAPPED, ANNOTATED]	363	XP_019216283.1	PREDICTED: uncharacterized protein LOC109202750 isoform X1	50	0	64.12	2	F:GO:0003676; F:GO:0008270	F:nucleic acid binding; F:zinc ion binding	IPR001878 (SMART); IPR001878 (PFAM); IPR036875 (G3DSA:4.10.60.GENE3D); mobidb-lite (MOBIDB_LITE); PTHR19963:SF28 (PANTHER); PTHR19963 (PANTHER); IPR001878 (PROSITE_PROFILES); IPR036875 (SUPERFAMILY)	F:GO:0003676; F:GO:0008270	F:nucleic acid binding; F:zinc ion binding
[INTERPRO, BLASTED, MAPPED, ANNOTATED]	558	XP_019216276.1	sodium-coupled neutral amino acid transporter 9	50	0	88.58	8	P:GO:0071230; C:GO:0016021; C:GO:0071986; C:GO:0005783; F:GO:0015171; P:GO:0032008; C:GO:0005765; P:GO:0003333	P:cellular response to amino acid stimulus; C:integral component of membrane; C:Ragulator complex; C:endoplasmic reticulum; F:amino acid transmembrane transporter activity; P:positive regulation of TOR signaling; C:lysosomal membrane; P:amino acid transmembrane transport	IPR013057 (PFAM); mobidb-lite (MOBIDB_LITE); PTHR22950:SF244 (PANTHER); PTHR22950 (PANTHER)	no GO terms	no GO terms
[INTERPRO, BLASTED, MAPPED, ANNOTATED]	634	XP_019216273.1	pro-neuregulin- membrane-bound isoform-like isoform X1	50	0	80.34	2	P:GO:0009790; F:GO:0005102	P:embryo development; F:receptor binding	IPR000742 (SMART); G3DSA:2.10.25.10 (GENE3D); IPR002154 (PFAM); mobidb-lite (MOBIDB_LITE); mobidb-lite (MOBIDB_LITE); mobidb-lite (MOBIDB_LITE); mobidb-lite (MOBIDB_LITE); mobidb-lite (MOBIDB_LITE); IPR018250 (PTHR11100:PANTHER); PTHR11100 (PANTHER); IPR000742 (PROSITE_PROFILES); cd00054 (CDD); SSF57196 (SUPERFAMILY)	P:GO:0009790; F:GO:0005102	P:embryo development; F:receptor binding
[INTERPRO, BLASTED, MAPPED, ANNOTATED]	394	XP_019216271.1	sialidase-3-like	50	0	68.58	1	F:GO:0004308	F:exo-alpha-sialidase activity	IPR011040 (PFAM); G3DSA:2.120.10.10 (GENE3D); IPR026856 (PANTHER); IPR026944 (PTHR10628:PANTHER); cd15482 (CDD); IPR036278 (SUPERFAMILY)	F:GO:0004308	F:exo-alpha-sialidase activity
[INTERPRO, BLASTED, MAPPED, ANNOTATED]	948	XP_019216266.1	metal transporter CNNM4-like isoform X1	50	0	88.46	1	C:GO:0016021	C:integral component of membrane	IPR000644 (PFAM); G3DSA:3.10.580.10 (GENE3D); IPR014710 (G3DSA:2.60.120.GENE3D); IPR002550 (PFAM); mobidb-lite (MOBIDB_LITE); mobidb-lite (MOBIDB_LITE); mobidb-lite (MOBIDB_LITE); PTHR12064 (PANTHER); PTHR12064:SF26 (PANTHER); IPR000595 (PROSITE_PROFILES); IPR000644 (PROSITE_PROFILES); cd04590 (CDD); SSF54631 (SUPERFAMILY); IPR018490 (SUPERFAMILY)	no GO terms	no GO terms
[INTERPRO, BLASTED, MAPPED, ANNOTATED]	1460	XP_019216264.1	zinc finger FYVE domain-containing 16-like	50	0	82.86	1	F:GO:0046872	F:metal ion binding	IPR000306 (SMART); IPR022557 (PFAM); IPR037145 (G3DSA:4.10.720.GENE3D); IPR013083 (G3DSA:3.30.40.GENE3D); IPR024608 (PFAM); IPR000306 (PFAM); mobidb-lite (MOBIDB_LITE); mobidb-lite (MOBIDB_LITE); mobidb-lite (MOBIDB_LITE); mobidb-lite (MOBIDB_LITE); mobidb-lite (MOBIDB_LITE); mobidb-lite (MOBIDB_LITE); IPR017165 (PTHR22835:PANTHER); PTHR22835 (PANTHER); IPR017455 (PROSITE_PROFILES); cd15729 (CDD)…	F:GO:0046872	F:metal ion binding
[INTERPRO, BLASTED]	293	XP_019216262.1	PREDICTED: uncharacterized protein LOC109202749	50	0	94.24				PF13358 (PFAM); PTHR23022 (PANTHER); PTHR23022:SF103 (PANTHER)	no GO terms	no GO terms
[INTERPRO, BLASTED, MAPPED, ANNOTATED]	571	XP_019216261.1	MARVEL domain-containing 2	50	0	87.88	4	P:GO:0007605; C:GO:0016020; C:GO:0061689; P:GO:0045216	P:sensory perception of sound; C:membrane; C:tricellular tight junction; P:cell-cell junction organization	IPR010844 (PFAM); IPR008253 (PFAM); mobidb-lite (MOBIDB_LITE); mobidb-lite (MOBIDB_LITE); IPR031177 (PTHR23288:PANTHER); IPR031176 (PANTHER); IPR008253 (PROSITE_PROFILES); SSF144292 (SUPERFAMILY)	P:GO:0007605; C:GO:0016020; P:GO:0045216; C:GO:0061689	P:sensory perception of sound; C:membrane; P:cell-cell junction organization; C:tricellular tight junction
[INTERPRO, BLASTED, MAPPED, ANNOTATED]	2126	XP_019216259.1	phosphatidylinositol 4-kinase alpha-like isoform X1	50	0	96.92	4	P:GO:0048015; P:GO:0046854; F:GO:0005488; F:GO:0016301	P:phosphatidylinositol-mediated signaling; P:phosphatidylinositol phosphorylation; F:binding; F:kinase activity	IPR001263 (SMART); IPR000403 (SMART); IPR036940 (G3DSA:1.10.1070.GENE3D); G3DSA:1.25.40.70 (GENE3D); IPR000403 (PFAM); IPR011989 (G3DSA:1.25.10.GENE3D); IPR001263 (PFAM); G3DSA:3.30.1010.10 (GENE3D); mobidb-lite (MOBIDB_LITE); IPR015433 (PANTHER); PTHR10048:SF15 (PANTHER); IPR001263 (PROSITE_PROFILES); IPR000403 (PROSITE_PROFILES); cd00871 (CDD); cd05167 (CDD); IPR016024 (SUPERFAMILY); IPR016024 …	P:GO:0048015; P:GO:0046854; F:GO:0005488; F:GO:0016301	P:phosphatidylinositol-mediated signaling; P:phosphatidylinositol phosphorylation; F:binding; F:kinase activity
[INTERPRO, BLASTED, MAPPED, ANNOTATED]	617	XP_019216257.1	BRCA1-associated	50	0	89.1	2	F:GO:0003676; F:GO:0008270	F:nucleic acid binding; F:zinc ion binding	IPR001607 (SMART); IPR001841 (SMART); IPR001607 (PFAM); IPR011422 (PFAM); IPR001841 (PFAM); IPR013083 (G3DSA:3.30.40.GENE3D); IPR013083 (G3DSA:3.30.40.GENE3D); G3DSA:1.20.120.330 (GENE3D); G3DSA:3.30.70.330 (GENE3D); mobidb-lite (MOBIDB_LITE); mobidb-lite (MOBIDB_LITE); PTHR24007 (PANTHER); PTHR24007:SF7 (PANTHER); IPR011422 (PRODOM); IPR001607 (PROSITE_PROFILES); IPR001841 (PROSITE_PROFILES); cd…	F:GO:0003676; F:GO:0008270	F:nucleic acid binding; F:zinc ion binding
[INTERPRO, BLASTED, MAPPED, ANNOTATED]	270	XP_019216256.1	phosphatidylinositol transfer beta isoform-like isoform X1	50	0	95.5	3	F:GO:0005548; P:GO:0015914; C:GO:0005622	F:phospholipid transporter activity; P:phospholipid transport; C:intracellular	IPR001666 (PRINTS); IPR001666 (PFAM); IPR023393 (G3DSA:3.30.530.GENE3D); mobidb-lite (MOBIDB_LITE); IPR001666 (PANTHER); PTHR10658:SF27 (PANTHER); cd08888 (CDD); SSF55961 (SUPERFAMILY)	F:GO:0005548; P:GO:0015914; C:GO:0005622	F:phospholipid transporter activity; P:phospholipid transport; C:intracellular
[INTERPRO, BLASTED, MAPPED, ANNOTATED]	2554	XP_019216254.1	tetratricopeptide repeat 28-like isoform X2	50	0	91.16	1	F:GO:0005515	F:protein binding	IPR019734 (SMART); IPR024983 (PFAM); G3DSA:3.30.70.100 (GENE3D); IPR011990 (G3DSA:1.25.40.GENE3D); G3DSA:3.40.50.1460 (GENE3D); PF13424 (PFAM); IPR019734 (PFAM); G3DSA:1.20.1250.10 (GENE3D); G3DSA:1.10.150.200 (GENE3D); IPR011990 (G3DSA:1.25.40.GENE3D); IPR019734 (PFAM); IPR011990 (G3DSA:1.25.40.GENE3D); mobidb-lite (MOBIDB_LITE); mobidb-lite (MOBIDB_LITE); mobidb-lite (MOBIDB_LITE); mobidb-lite …	F:GO:0005515	F:protein binding
[INTERPRO, BLASTED, MAPPED, ANNOTATED]	529	XP_019216253.1	group 3 secretory phospholipase A2-like	50	0	69.12	3	F:GO:0004623; P:GO:0050482; P:GO:0006644	F:phospholipase A2 activity; P:arachidonic acid secretion; P:phospholipid metabolic process	IPR016090 (SMART); IPR036444 (G3DSA:1.20.90.GENE3D); IPR016090 (PFAM); PTHR12253:SF27 (PANTHER); PTHR12253 (PANTHER); PS51257 (PROSITE_PROFILES); cd04704 (CDD); IPR036444 (SUPERFAMILY)	F:GO:0004623; P:GO:0050482; P:GO:0006644	F:phospholipase A2 activity; P:arachidonic acid secretion; P:phospholipid metabolic process
[INTERPRO, BLASTED, MAPPED, ANNOTATED]	603	XP_019216251.1	tyrosine- phosphatase non-receptor type 11 isoform X1	50	0	96.22	2	F:GO:0004725; P:GO:0006470	F:protein tyrosine phosphatase activity; P:protein dephosphorylation	IPR000980 (PRINTS); IPR000242 (PRINTS); IPR000242 (SMART); IPR003595 (SMART); IPR000980 (SMART); IPR000980 (PFAM); IPR036860 (G3DSA:3.30.505.GENE3D); IPR000242 (PFAM); IPR029021 (G3DSA:3.90.190.GENE3D); IPR036860 (G3DSA:3.30.505.GENE3D); IPR012152 (PIRSF); PTHR19134 (PANTHER); PTHR19134:SF299 (PANTHER); IPR000980 (PROSITE_PROFILES); IPR000242 (PROSITE_PROFILES); IPR000387 (PROSITE_PROFILES); cd00…	F:GO:0004725; P:GO:0006470; F:GO:0016791; P:GO:0016311	F:protein tyrosine phosphatase activity; P:protein dephosphorylation; F:phosphatase activity; P:dephosphorylation
[INTERPRO, BLASTED, MAPPED, ANNOTATED]	733	XP_005459716.3	kinesin KIF2A	50	0	93.44	4	F:GO:0005524; F:GO:0003777; P:GO:0007018; F:GO:0008017	F:ATP binding; F:microtubule motor activity; P:microtubule-based movement; F:microtubule binding	IPR001752 (PRINTS); IPR001752 (SMART); IPR001752 (PFAM); G3DSA:2.30.30.140 (GENE3D); IPR036961 (G3DSA:3.40.850.GENE3D); mobidb-lite (MOBIDB_LITE); IPR027640 (PANTHER); PTHR24115:SF754 (PANTHER); IPR001752 (PROSITE_PROFILES); cd01367 (CDD); IPR027417 (SUPERFAMILY)	F:GO:0005524; F:GO:0003777; P:GO:0007018; F:GO:0008017	F:ATP binding; F:microtubule motor activity; P:microtubule-based movement; F:microtubule binding
[INTERPRO, BLASTED, ANNOTATED]	482	XP_019216235.1	sentrin-specific protease 1-like isoform X1	50	0	80.96	2	P:GO:0006508; F:GO:0008234	P:proteolysis; F:cysteine-type peptidase activity	IPR001965 (SMART); IPR019787 (PFAM); IPR013083 (G3DSA:3.30.40.GENE3D); G3DSA:3.40.395.10 (GENE3D); IPR003653 (PFAM); mobidb-lite (MOBIDB_LITE); IPR003653 (PROSITE_PROFILES); IPR019787 (PROSITE_PROFILES); cd15517 (CDD); IPR011011 (SUPERFAMILY); SSF54001 (SUPERFAMILY)	P:GO:0006508; F:GO:0008234	P:proteolysis; F:cysteine-type peptidase activity
[INTERPRO, BLASTED, MAPPED, ANNOTATED]	1123	XP_019216230.1	A disintegrin and metallo ase with thrombospondin motifs 6	50	0	92.92	3	F:GO:0008270; P:GO:0006508; F:GO:0004222	F:zinc ion binding; P:proteolysis; F:metalloendopeptidase activity	IPR013273 (PRINTS); IPR000884 (SMART); IPR010294 (PFAM); IPR036383 (G3DSA:2.20.100.GENE3D); IPR002870 (PFAM); IPR036383 (G3DSA:2.20.100.GENE3D); IPR001590 (PFAM); IPR000884 (PFAM); IPR010909 (PFAM); IPR024079 (G3DSA:3.40.390.GENE3D); PTHR13723:SF27 (PANTHER); PTHR13723 (PANTHER); IPR010909 (PROSITE_PROFILES); IPR000884 (PROSITE_PROFILES); IPR001590 (PROSITE_PROFILES); cd04273 (CDD); IPR036383 (SU…	F:GO:0008270; P:GO:0006508; F:GO:0008233; F:GO:0004222; F:GO:0008237	F:zinc ion binding; P:proteolysis; F:peptidase activity; F:metalloendopeptidase activity; F:metallopeptidase activity
[INTERPRO, BLASTED, MAPPED, ANNOTATED]	509	XP_005459740.2	E3 ubiquitin- ligase TRIM23	50	0	98.18	5	F:GO:0003676; F:GO:0005525; F:GO:0008270; P:GO:0007264; C:GO:0005622	F:nucleic acid binding; F:GTP binding; F:zinc ion binding; P:small GTPase mediated signal transduction; C:intracellular	IPR006689 (PRINTS); SM00178 (SMART); SM00175 (SMART); SM00177 (SMART); IPR000315 (SMART); IPR003649 (SMART); IPR006689 (PFAM); IPR005225 (TIGRFAM); IPR000315 (PFAM); G3DSA:3.40.50.300 (GENE3D); PTHR11711 (PANTHER); PTHR11711:SF163 (PANTHER); IPR024156 (PROSITE_PROFILES); IPR013087 (PROSITE_PROFILES); IPR000315 (PROSITE_PROFILES); IPR000315 (CDD); cd04158 (CDD); IPR027417 (SUPERFAMILY); SSF57845 (…	F:GO:0005525; F:GO:0003676; F:GO:0008270; P:GO:0007264; C:GO:0005622	F:GTP binding; F:nucleic acid binding; F:zinc ion binding; P:small GTPase mediated signal transduction; C:intracellular
[INTERPRO, BLASTED, MAPPED, ANNOTATED]	377	XP_019216226.1	ase-activated receptor 3-like	50	0	79.92	4	P:GO:0070493; F:GO:0015057; C:GO:0016021; P:GO:0007596	P:thrombin-activated receptor signaling pathway; F:thrombin-activated receptor activity; C:integral component of membrane; P:blood coagulation	IPR000276 (PRINTS); IPR003912 (PRINTS); IPR000276 (PFAM); G3DSA:1.20.1070.10 (GENE3D); PTHR24232:SF0 (PANTHER); PTHR24232 (PANTHER); IPR017452 (PROSITE_PROFILES); SSF81321 (SUPERFAMILY)	F:GO:0004930; P:GO:0070493; F:GO:0015057; P:GO:0007186; C:GO:0016021; P:GO:0007596	F:G-protein coupled receptor activity; P:thrombin-activated receptor signaling pathway; F:thrombin-activated receptor activity; P:G-protein coupled receptor signaling pathway; C:integral component of membrane; P:blood coagulation
[INTERPRO, BLASTED, MAPPED, ANNOTATED]	736	XP_019216225.1	synaptic vesicle glyco 2C-like	50	0	94.6	3	P:GO:0055085; F:GO:0022857; C:GO:0016021	P:transmembrane transport; F:transmembrane transporter activity; C:integral component of membrane	IPR022308 (TIGRFAM); IPR011701 (PFAM); G3DSA:1.20.1250.20 (GENE3D); IPR005828 (PFAM); mobidb-lite (MOBIDB_LITE); PTHR23511 (PANTHER); PTHR23511:SF6 (PANTHER); IPR020846 (PROSITE_PROFILES); IPR020846 (CDD); SSF141571 (SUPERFAMILY); IPR036259 (SUPERFAMILY); IPR036259 (SUPERFAMILY)	P:GO:0055085; F:GO:0022857; C:GO:0016020; C:GO:0016021; P:GO:0006810; F:GO:0005215	P:transmembrane transport; F:transmembrane transporter activity; C:membrane; C:integral component of membrane; P:transport; F:transporter activity
[INTERPRO, BLASTED, MAPPED, ANNOTATED]	429	XP_019216224.1	ase-activated receptor 1-like	50	0	77.42	4	P:GO:0070493; F:GO:0015057; C:GO:0016021; P:GO:0007596	P:thrombin-activated receptor signaling pathway; F:thrombin-activated receptor activity; C:integral component of membrane; P:blood coagulation	IPR000276 (PRINTS); IPR000935 (PRINTS); IPR003912 (PRINTS); G3DSA:1.20.1070.10 (GENE3D); IPR000276 (PFAM); PTHR24232:SF20 (PANTHER); PTHR24232 (PANTHER); IPR017452 (PROSITE_PROFILES); SSF81321 (SUPERFAMILY)	F:GO:0004930; P:GO:0070493; F:GO:0015057; P:GO:0007186; C:GO:0016021; P:GO:0007596	F:G-protein coupled receptor activity; P:thrombin-activated receptor signaling pathway; F:thrombin-activated receptor activity; P:G-protein coupled receptor signaling pathway; C:integral component of membrane; P:blood coagulation
[INTERPRO, BLASTED]	297	XP_019216223.1	PREDICTED: uncharacterized protein LOC109202745	50	0	94.26				PF13358 (PFAM); PTHR23022 (PANTHER); PTHR23022:SF103 (PANTHER)	no GO terms	no GO terms
[INTERPRO, BLASTED]	320	XP_019216222.1	PREDICTED: uncharacterized protein LOC109202744	50	0	87.92				PF13358 (PFAM); PTHR23022 (PANTHER); PTHR23022:SF103 (PANTHER)	no GO terms	no GO terms
[INTERPRO, BLASTED, MAPPED, ANNOTATED]	117	XP_005459759.3	tubulin-specific chaperone A	50	1.31942e-61	90.38	3	P:GO:0007021; F:GO:0048487; P:GO:0007023	P:tubulin complex assembly; F:beta-tubulin binding; P:post-chaperonin tubulin folding pathway	IPR004226 (PFAM); G3DSA:1.20.58.90 (GENE3D); IPR004226 (PANTHER); IPR004226 (PRODOM); IPR036126 (SUPERFAMILY)	P:GO:0007021; F:GO:0048487; P:GO:0007023	P:tubulin complex assembly; F:beta-tubulin binding; P:post-chaperonin tubulin folding pathway
[INTERPRO, BLASTED, MAPPED, ANNOTATED]	909	XP_005463733.2	junction-mediating and -regulatory -like	50	0	83.18	5	F:GO:0003713; F:GO:0003779; P:GO:0034314; P:GO:0070060; P:GO:0006357	F:transcription coactivator activity; F:actin binding; P:Arp2/3 complex-mediated actin nucleation; P:'de novo' actin filament nucleation; P:regulation of transcription from RNA polymerase II promoter	IPR031738 (PFAM); IPR031808 (PFAM); IPR033324 (PTHR23330:PANTHER); PTHR23330 (PANTHER); IPR003124 (PROSITE_PROFILES)	F:GO:0003713; F:GO:0003779; P:GO:0034314; P:GO:0070060; P:GO:0006357	F:transcription coactivator activity; F:actin binding; P:Arp2/3 complex-mediated actin nucleation; P:'de novo' actin filament nucleation; P:regulation of transcription from RNA polymerase II promoter
[INTERPRO, BLASTED, ANNOTATED]	2510	XP_005454525.2	microtubule-associated serine threonine- kinase 4 isoform X3	50	0	92.9	5	F:GO:0000287; F:GO:0005524; F:GO:0005515; F:GO:0004674; P:GO:0006468	F:magnesium ion binding; F:ATP binding; F:protein binding; F:protein serine/threonine kinase activity; P:protein phosphorylation	IPR000719 (SMART); IPR001478 (SMART); G3DSA:1.10.510.10 (GENE3D); IPR000719 (PFAM); IPR001478 (PFAM); G3DSA:2.30.42.10 (GENE3D); G3DSA:3.30.200.20 (GENE3D); IPR015022 (PFAM); IPR023142 (G3DSA:1.20.1480.GENE3D); mobidb-lite (MOBIDB_LITE); mobidb-lite (MOBIDB_LITE); mobidb-lite (MOBIDB_LITE); mobidb-lite (MOBIDB_LITE); mobidb-lite (MOBIDB_LITE); mobidb-lite (MOBIDB_LITE); mobidb-lite (MOBIDB_LITE);…	F:GO:0000287; F:GO:0005524; F:GO:0005515; F:GO:0004672; P:GO:0006468; F:GO:0004674	F:magnesium ion binding; F:ATP binding; F:protein binding; F:protein kinase activity; P:protein phosphorylation; F:protein serine/threonine kinase activity
[INTERPRO, BLASTED, MAPPED, ANNOTATED]	800	XP_019216211.1	interleukin-31 receptor subunit alpha-like	50	0	65.06	1	F:GO:0005515	F:protein binding	IPR003961 (SMART); IPR013783 (G3DSA:2.60.40.GENE3D); IPR015321 (PFAM); IPR013783 (G3DSA:2.60.40.GENE3D); IPR013783 (G3DSA:2.60.40.GENE3D); IPR003961 (PFAM); IPR013783 (G3DSA:2.60.40.GENE3D); IPR013783 (G3DSA:2.60.40.GENE3D); PTHR23036:SF96 (PANTHER); PTHR23036 (PANTHER); IPR003961 (PROSITE_PROFILES); IPR003961 (CDD); IPR036116 (SUPERFAMILY); IPR036116 (SUPERFAMILY)	F:GO:0005515	F:protein binding
[INTERPRO, BLASTED, ANNOTATED]	1105	XP_019216198.1	F-BAR domain only 2 isoform X1	50	0	90.08	1	P:GO:0072583	P:clathrin-dependent endocytosis	IPR001060 (SMART); IPR001060 (PFAM); IPR018808 (PFAM); IPR027267 (G3DSA:1.20.1270.GENE3D); mobidb-lite (MOBIDB_LITE); mobidb-lite (MOBIDB_LITE); mobidb-lite (MOBIDB_LITE); mobidb-lite (MOBIDB_LITE); mobidb-lite (MOBIDB_LITE); mobidb-lite (MOBIDB_LITE); mobidb-lite (MOBIDB_LITE); IPR030122 (PTHR23065:PANTHER); PTHR23065 (PANTHER); IPR031160 (PROSITE_PROFILES); IPR028565 (PROSITE_PROFILES); cd07673…	P:GO:0072583	P:clathrin-dependent endocytosis
[INTERPRO, BLASTED, MAPPED, ANNOTATED]	349	XP_003449703.2	forkhead box D1	50	2.01838e-178	83.12	3	F:GO:0003700; P:GO:0006355; F:GO:0043565	F:transcription factor activity, sequence-specific DNA binding; P:regulation of transcription, DNA-templated; F:sequence-specific DNA binding	IPR001766 (PRINTS); IPR001766 (SMART); IPR036388 (G3DSA:1.10.10.GENE3D); IPR001766 (PFAM); mobidb-lite (MOBIDB_LITE); mobidb-lite (MOBIDB_LITE); PTHR11829 (PANTHER); PTHR11829:SF326 (PANTHER); IPR001766 (PROSITE_PROFILES); IPR001766 (CDD); IPR036390 (SUPERFAMILY)	F:GO:0003700; P:GO:0006355; F:GO:0043565	F:transcription factor activity, sequence-specific DNA binding; P:regulation of transcription, DNA-templated; F:sequence-specific DNA binding	1856664	1857715
[INTERPRO, BLASTED, ANNOTATED]	1764	XP_019216196.1	rho guanine nucleotide exchange factor 28 isoform X1	50	0	83.64	2	P:GO:0035023; F:GO:0005089	P:regulation of Rho protein signal transduction; F:Rho guanyl-nucleotide exchange factor activity	IPR002219 (SMART); IPR001849 (SMART); IPR000219 (SMART); G3DSA:3.40.50.300 (GENE3D); IPR002219 (PFAM); IPR035899 (G3DSA:1.20.900.GENE3D); IPR000219 (PFAM); IPR036770 (G3DSA:1.25.40.GENE3D); G3DSA:3.30.60.20 (GENE3D); IPR011993 (G3DSA:2.30.29.GENE3D); mobidb-lite (MOBIDB_LITE); mobidb-lite (MOBIDB_LITE); mobidb-lite (MOBIDB_LITE); mobidb-lite (MOBIDB_LITE); mobidb-lite (MOBIDB_LITE); mobidb-lite (…	P:GO:0035023; F:GO:0005089; P:GO:0035556	P:regulation of Rho protein signal transduction; F:Rho guanyl-nucleotide exchange factor activity; P:intracellular signal transduction
[INTERPRO, BLASTED, ANNOTATED]	634	XP_013129496.2	formin-binding 1 isoform X14	50	0	93.36	2	F:GO:0005515; P:GO:0006897	F:protein binding; P:endocytosis	IPR001060 (SMART); IPR001452 (SMART); IPR027267 (G3DSA:1.20.1270.GENE3D); IPR001452 (PFAM); G3DSA:1.20.58.60 (GENE3D); G3DSA:1.10.287.160 (GENE3D); G3DSA:2.30.30.40 (GENE3D); IPR001060 (PFAM); IPR028532 (PTHR43990:PANTHER); PTHR43990 (PANTHER); IPR031160 (PROSITE_PROFILES); IPR001452 (PROSITE_PROFILES); IPR036028 (SUPERFAMILY); IPR027267 (SUPERFAMILY)	F:GO:0005515; P:GO:0006897	F:protein binding; P:endocytosis
[INTERPRO, BLASTED, MAPPED, ANNOTATED]	2022	XP_019216195.1	collagen alpha-1(V) chain-like isoform X2	50	0	96.54	1	F:GO:0005201	F:extracellular matrix structural constituent	IPR001791 (SMART); IPR001791 (SMART); IPR000885 (SMART); G3DSA:2.60.120.200 (GENE3D); IPR001791 (PFAM); IPR008160 (PFAM); IPR016133 (G3DSA:2.160.20.GENE3D); IPR000885 (PFAM); mobidb-lite (MOBIDB_LITE); mobidb-lite (MOBIDB_LITE); mobidb-lite (MOBIDB_LITE); mobidb-lite (MOBIDB_LITE); mobidb-lite (MOBIDB_LITE); mobidb-lite (MOBIDB_LITE); PTHR24023:SF42 (PANTHER); PTHR24023 (PANTHER); IPR000885 (PROD…	F:GO:0005201	F:extracellular matrix structural constituent
[INTERPRO, BLASTED]	113	XP_019216191.1	ras Rap GTPase-activating -like	50	1.37775e-77	83.54				PTHR10194:SF52 (PANTHER); PTHR10194 (PANTHER)	no GO terms	no GO terms
[INTERPRO, BLASTED, MAPPED, ANNOTATED]	571	NP_001306797.1	5 -AMP-activated kinase catalytic subunit alpha-1	50	0	92.1	3	F:GO:0005524; F:GO:0004672; P:GO:0006468	F:ATP binding; F:protein kinase activity; P:protein phosphorylation	IPR000719 (SMART); G3DSA:3.30.310.80 (GENE3D); G3DSA:1.10.510.10 (GENE3D); IPR000719 (PFAM); G3DSA:3.30.200.20 (GENE3D); IPR032270 (PFAM); PIRSF000615 (PIRSF); mobidb-lite (MOBIDB_LITE); PTHR24343:SF306 (PANTHER); PTHR24343 (PANTHER); IPR000719 (PROSITE_PROFILES); cd14079 (CDD); cd14403 (CDD); IPR028375 (SUPERFAMILY); IPR011009 (SUPERFAMILY)	F:GO:0005524; F:GO:0004672; P:GO:0006468	F:ATP binding; F:protein kinase activity; P:protein phosphorylation
[INTERPRO, BLASTED, MAPPED, ANNOTATED]	1794	XP_013123080.1	Laminin subunit beta-1	50	0	87.76	12	P:GO:0007517; P:GO:0050908; P:GO:0031290; P:GO:0048592; P:GO:0061053; P:GO:0003140; P:GO:0031101; P:GO:1902017; P:GO:0048854; P:GO:0055016; P:GO:0007634; P:GO:0014028	P:muscle organ development; P:detection of light stimulus involved in visual perception; P:retinal ganglion cell axon guidance; P:eye morphogenesis; P:somite development; P:determination of left/right asymmetry in lateral mesoderm; P:fin regeneration; P:regulation of cilium assembly; P:brain morphogenesis; P:hypochord development; P:optokinetic behavior; P:notochord formation	PR00011 (PRINTS); IPR002049 (SMART); IPR000742 (SMART); IPR008211 (SMART); G3DSA:2.10.25.10 (GENE3D); IPR008211 (PFAM); IPR002049 (PFAM); G3DSA:2.10.25.10 (GENE3D); IPR008979 (G3DSA:2.60.120.GENE3D); G3DSA:2.10.25.10 (GENE3D); G3DSA:1.20.1170.10 (GENE3D); PTHR10574:SF233 (PANTHER); PTHR10574 (PANTHER); IPR008211 (PROSITE_PROFILES); IPR013015 (PROSITE_PROFILES); IPR002049 (PROSITE_PROFILES); cd000…	no GO terms	no GO terms
[INTERPRO, BLASTED, MAPPED, ANNOTATED]	502	XP_013131683.1	occludin-like	50	0	81.04	3	C:GO:0005923; C:GO:0016021; P:GO:0070830	C:bicellular tight junction; C:integral component of membrane; P:bicellular tight junction assembly	G3DSA:1.20.120.330 (GENE3D); IPR008253 (PFAM); G3DSA:1.20.1110.10 (GENE3D); IPR010844 (PFAM); mobidb-lite (MOBIDB_LITE); mobidb-lite (MOBIDB_LITE); IPR031176 (PANTHER); IPR002958 (PTHR23288:PANTHER); IPR008253 (PROSITE_PROFILES); SSF144292 (SUPERFAMILY)	C:GO:0005923; C:GO:0016020; P:GO:0070830; C:GO:0016021	C:bicellular tight junction; C:membrane; P:bicellular tight junction assembly; C:integral component of membrane
[INTERPRO, BLASTED]	749	XP_013129530.1	PREDICTED: uncharacterized protein C2orf42 homolog isoform X1	50	0	81				IPR029269 (PFAM); mobidb-lite (MOBIDB_LITE); mobidb-lite (MOBIDB_LITE); IPR026049 (PANTHER)	no GO terms	no GO terms
[INTERPRO, BLASTED, ANNOTATED]	2465	XP_013129519.1	transcription factor TFIIIB component B homolog isoform X1	50	0	69.94	4	F:GO:0003677; P:GO:0006383; C:GO:0000126; F:GO:0001026	F:DNA binding; P:transcription from RNA polymerase III promoter; C:transcription factor TFIIIB complex; F:TFIIIB-type transcription factor activity	IPR001005 (SMART); G3DSA:1.10.10.60 (GENE3D); PF15963 (PFAM); mobidb-lite (MOBIDB_LITE); mobidb-lite (MOBIDB_LITE); mobidb-lite (MOBIDB_LITE); mobidb-lite (MOBIDB_LITE); mobidb-lite (MOBIDB_LITE); mobidb-lite (MOBIDB_LITE); mobidb-lite (MOBIDB_LITE); mobidb-lite (MOBIDB_LITE); mobidb-lite (MOBIDB_LITE); IPR030701 (PANTHER); IPR001005 (CDD); IPR009057 (SUPERFAMILY)	F:GO:0003677; P:GO:0006383; C:GO:0000126; F:GO:0001026	F:DNA binding; P:transcription from RNA polymerase III promoter; C:transcription factor TFIIIB complex; F:TFIIIB-type transcription factor activity
[INTERPRO, BLASTED, MAPPED, ANNOTATED]	1186	XP_013129508.1	disabled homolog 2-interacting isoform X7	50	0	97.76	7	P:GO:0038026; P:GO:0016525; P:GO:0008285; F:GO:0005096; P:GO:0030948; P:GO:0043065; P:GO:0043087	P:reelin-mediated signaling pathway; P:negative regulation of angiogenesis; P:negative regulation of cell proliferation; F:GTPase activator activity; P:negative regulation of vascular endothelial growth factor receptor signaling pathway; P:positive regulation of apoptotic process; P:regulation of GTPase activity	IPR001936 (SMART); IPR000008 (SMART); IPR001849 (SMART); IPR001936 (PFAM); G3DSA:1.10.506.10 (GENE3D); IPR023315 (G3DSA:2.20.170.GENE3D); IPR035892 (G3DSA:2.60.40.GENE3D); IPR021887 (PFAM); IPR000008 (PFAM); IPR011993 (G3DSA:2.30.29.GENE3D); mobidb-lite (MOBIDB_LITE); mobidb-lite (MOBIDB_LITE); mobidb-lite (MOBIDB_LITE); mobidb-lite (MOBIDB_LITE); mobidb-lite (MOBIDB_LITE); IPR030403 (PTHR10194:P…	P:GO:0038026; P:GO:0016525; P:GO:0007165; P:GO:0008285; P:GO:0043087; P:GO:0043065; P:GO:0030948; F:GO:0005096	P:reelin-mediated signaling pathway; P:negative regulation of angiogenesis; P:signal transduction; P:negative regulation of cell proliferation; P:regulation of GTPase activity; P:positive regulation of apoptotic process; P:negative regulation of vascular endothelial growth factor receptor signaling pathway; F:GTPase activator activity
[INTERPRO, BLASTED, MAPPED, ANNOTATED]	2248	XP_013129488.1	tenascin-like isoform X2	50	0	79.24	4	F:GO:0005515; P:GO:0007155; C:GO:0031012; P:GO:0042127	F:protein binding; P:cell adhesion; C:extracellular matrix; P:regulation of cell proliferation	IPR003961 (SMART); IPR000742 (SMART); IPR002181 (SMART); IPR013783 (G3DSA:2.60.40.GENE3D); IPR003961 (PFAM); IPR013783 (G3DSA:2.60.40.GENE3D); IPR013783 (G3DSA:2.60.40.GENE3D); IPR014715 (G3DSA:4.10.530.GENE3D); G3DSA:2.60.40.1510 (GENE3D); G3DSA:2.20.25.10 (GENE3D); IPR013783 (G3DSA:2.60.40.GENE3D); IPR013783 (G3DSA:2.60.40.GENE3D); IPR013111 (PFAM); IPR014716 (G3DSA:3.90.215.GENE3D); IPR013783 …	F:GO:0005515; P:GO:0007155; C:GO:0031012; P:GO:0042127	F:protein binding; P:cell adhesion; C:extracellular matrix; P:regulation of cell proliferation
[INTERPRO, BLASTED]	261	XP_013129486.1	PREDICTED: uncharacterized protein LOC106098552	7	5.51572e-164	58.14				mobidb-lite (MOBIDB_LITE); mobidb-lite (MOBIDB_LITE); mobidb-lite (MOBIDB_LITE)	no GO terms	no GO terms
[INTERPRO, BLASTED, MAPPED, ANNOTATED]	224	XP_013133000.1	lipoma HMGIC fusion partner-like 2	50	6.65379e-162	92	1	C:GO:0016021	C:integral component of membrane	IPR019372 (PFAM); PTHR12489:SF19 (PANTHER); IPR019372 (PANTHER)	no GO terms	no GO terms
[INTERPRO, BLASTED, MAPPED, ANNOTATED]	482	XP_013132995.1	peptidyl-prolyl cis-trans isomerase CWC27 homolog	50	0	83.32	2	F:GO:0003755; P:GO:0000413	F:peptidyl-prolyl cis-trans isomerase activity; P:protein peptidyl-prolyl isomerization	IPR002130 (PRINTS); IPR002130 (PFAM); IPR029000 (G3DSA:2.40.100.GENE3D); mobidb-lite (MOBIDB_LITE); mobidb-lite (MOBIDB_LITE); IPR024936 (PANTHER); PTHR11071:SF152 (PANTHER); IPR002130 (PROSITE_PROFILES); cd01925 (CDD); IPR029000 (SUPERFAMILY)	F:GO:0003755; P:GO:0000413	F:peptidyl-prolyl cis-trans isomerase activity; P:protein peptidyl-prolyl isomerization
[INTERPRO, BLASTED, MAPPED, ANNOTATED]	241	XP_013132992.1	transmembrane 150C	50	6.0943e-165	79.52	1	C:GO:0016020	C:membrane	IPR019402 (PFAM); PTHR21324 (PANTHER); PTHR21324:SF7 (PANTHER)	no GO terms	no GO terms
[INTERPRO, BLASTED, MAPPED, ANNOTATED]	103	XP_013132990.1	vesicle-associated membrane 8-like isoform X1	50	7.3524e-54	89.2	2	P:GO:0016192; C:GO:0016021	P:vesicle-mediated transport; C:integral component of membrane	IPR001388 (PRINTS); IPR001388 (PFAM); G3DSA:1.20.5.110 (GENE3D); IPR016444 (PIRSF); PTHR21136:SF75 (PANTHER); PTHR21136 (PANTHER); IPR001388 (PROSITE_PROFILES); cd15868 (CDD); SSF58038 (SUPERFAMILY)	P:GO:0016192; C:GO:0016021	P:vesicle-mediated transport; C:integral component of membrane
[INTERPRO, BLASTED, MAPPED, ANNOTATED]	1115	XP_013132985.1	AP-3 complex subunit beta-1 isoform X1	50	0	96.22	5	P:GO:0016192; C:GO:0030131; C:GO:0030123; F:GO:0005488; P:GO:0006886	P:vesicle-mediated transport; C:clathrin adaptor complex; C:AP-3 adaptor complex; F:binding; P:intracellular protein transport	IPR029390 (SMART); IPR015151 (SMART); IPR011989 (G3DSA:1.25.10.GENE3D); IPR026740 (PIRSF); IPR029390 (PFAM); IPR002553 (PFAM); mobidb-lite (MOBIDB_LITE); mobidb-lite (MOBIDB_LITE); PTHR11134:SF10 (PANTHER); IPR026739 (PANTHER); IPR016024 (SUPERFAMILY)	C:GO:0030117; P:GO:0016192; C:GO:0030131; C:GO:0030123; P:GO:0006886; F:GO:0005488	C:membrane coat; P:vesicle-mediated transport; C:clathrin adaptor complex; C:AP-3 adaptor complex; P:intracellular protein transport; F:binding
[INTERPRO, BLASTED, MAPPED, ANNOTATED]	98	XP_013132984.1	S100-Z	50	7.33161e-51	96.06	1	F:GO:0005509	F:calcium ion binding	IPR013787 (SMART); IPR002048 (SMART); IPR013787 (PFAM); G3DSA:1.10.238.10 (GENE3D); PTHR11639 (PANTHER); IPR028490 (PTHR11639:PANTHER); IPR002048 (PROSITE_PROFILES); IPR011992 (SUPERFAMILY)	F:GO:0005509	F:calcium ion binding
[INTERPRO, BLASTED, MAPPED]	202	XP_013132982.1	Pol poly	50	3.29684e-147	69.68	6	F:GO:0003676; C:GO:0005634; F:GO:0008270; F:GO:0004190; P:GO:0006508; P:GO:0015074	F:nucleic acid binding; C:nucleus; F:zinc ion binding; F:aspartic-type endopeptidase activity; P:proteolysis; P:DNA integration	no IPS match	no IPS match	no IPS match
[INTERPRO, BLASTED, MAPPED, ANNOTATED]	390	XP_013132981.1	S-adenosylmethionine synthase isoform type-2-like	50	0	94.1	3	F:GO:0005524; P:GO:0006556; F:GO:0004478	F:ATP binding; P:S-adenosylmethionine biosynthetic process; F:methionine adenosyltransferase activity	G3DSA:3.30.300.10 (GENE3D); IPR022630 (PFAM); G3DSA:3.30.300.10 (GENE3D); IPR022628 (PFAM); IPR022629 (PFAM); IPR002133 (TIGRFAM); G3DSA:3.30.300.10 (GENE3D); IPR002133 (PIRSF); IPR002133 (PANTHER); PTHR11964:SF10 (PANTHER); IPR002133 (HAMAP); IPR022636 (SUPERFAMILY); IPR022636 (SUPERFAMILY); IPR022636 (SUPERFAMILY)	F:GO:0005524; P:GO:0006556; F:GO:0004478	F:ATP binding; P:S-adenosylmethionine biosynthetic process; F:methionine adenosyltransferase activity
[INTERPRO, BLASTED, MAPPED, ANNOTATED]	599	XP_013132978.1	rabphilin-3A isoform X1	50	0	85	3	C:GO:0016020; P:GO:0006886; F:GO:0017137	C:membrane; P:intracellular protein transport; F:Rab GTPase binding	IPR000008 (PRINTS); IPR001565 (PRINTS); IPR000008 (SMART); IPR035892 (G3DSA:2.60.40.GENE3D); IPR013083 (G3DSA:3.30.40.GENE3D); IPR035892 (G3DSA:2.60.40.GENE3D); IPR000008 (PFAM); PF02318 (PFAM); mobidb-lite (MOBIDB_LITE); PTHR10024:SF232 (PANTHER); PTHR10024 (PANTHER); IPR000008 (PROSITE_PROFILES); IPR017455 (PROSITE_PROFILES); IPR010911 (PROSITE_PROFILES); cd04035 (CDD); cd08384 (CDD); IPR035892…	C:GO:0016020; P:GO:0006886; F:GO:0017137	C:membrane; P:intracellular protein transport; F:Rab GTPase binding
[INTERPRO, BLASTED, MAPPED, ANNOTATED]	463	XP_013121451.1	nuclear factor interleukin-3-regulated	50	0	76.02	6	C:GO:0005634; F:GO:0003700; P:GO:0006955; P:GO:0006355; P:GO:0006366; P:GO:0007623	C:nucleus; F:transcription factor activity, sequence-specific DNA binding; P:immune response; P:regulation of transcription, DNA-templated; P:transcription from RNA polymerase II promoter; P:circadian rhythm	IPR004827 (SMART); G3DSA:1.20.5.170 (GENE3D); IPR010533 (PFAM); IPR004827 (PFAM); mobidb-lite (MOBIDB_LITE); IPR016743 (PTHR15284:PANTHER); PTHR15284 (PANTHER); IPR004827 (PROSITE_PROFILES); cd14694 (CDD); SSF57959 (SUPERFAMILY)	C:GO:0005634; F:GO:0003700; P:GO:0006955; P:GO:0006351; P:GO:0006355; P:GO:0006366; P:GO:0007623	C:nucleus; F:transcription factor activity, sequence-specific DNA binding; P:immune response; P:transcription, DNA-templated; P:regulation of transcription, DNA-templated; P:transcription from RNA polymerase II promoter; P:circadian rhythm
[INTERPRO, BLASTED, MAPPED, ANNOTATED]	1053	XP_013121407.1	inactive carboxypeptidase X2	50	0	88.6	3	F:GO:0008270; F:GO:0004181; P:GO:0006508	F:zinc ion binding; F:metallocarboxypeptidase activity; P:proteolysis	IPR000834 (PRINTS); IPR000834 (SMART); IPR000421 (SMART); PF13620 (PFAM); IPR008979 (G3DSA:2.60.120.GENE3D); IPR000834 (PFAM); IPR000421 (PFAM); G3DSA:2.60.40.1120 (GENE3D); G3DSA:3.40.630.10 (GENE3D); mobidb-lite (MOBIDB_LITE); mobidb-lite (MOBIDB_LITE); PTHR11532:SF76 (PANTHER); PTHR11532 (PANTHER); IPR000421 (PROSITE_PROFILES); cd00057 (CDD); cd11308 (CDD); IPR008979 (SUPERFAMILY); IPR008969 (…	F:GO:0008270; F:GO:0004181; P:GO:0006508	F:zinc ion binding; F:metallocarboxypeptidase activity; P:proteolysis
[INTERPRO, BLASTED, MAPPED, ANNOTATED]	567	XP_013121282.1	calcium calmodulin-dependent kinase type II subunit beta isoform X1	50	0	93.74	4	F:GO:0005524; F:GO:0005516; F:GO:0004683; P:GO:0006468	F:ATP binding; F:calmodulin binding; F:calmodulin-dependent protein kinase activity; P:protein phosphorylation	IPR000719 (SMART); G3DSA:3.10.450.50 (GENE3D); G3DSA:1.10.510.10 (GENE3D); G3DSA:3.30.200.20 (GENE3D); IPR013543 (PFAM); IPR000719 (PFAM); mobidb-lite (MOBIDB_LITE); PTHR43940 (PANTHER); PTHR43940:SF3 (PANTHER); IPR000719 (PROSITE_PROFILES); cd14086 (CDD); IPR011009 (SUPERFAMILY); IPR032710 (SUPERFAMILY)	F:GO:0005524; F:GO:0005516; F:GO:0004672; F:GO:0004683; P:GO:0006468	F:ATP binding; F:calmodulin binding; F:protein kinase activity; F:calmodulin-dependent protein kinase activity; P:protein phosphorylation
[INTERPRO, BLASTED, MAPPED, ANNOTATED]	285	XP_013121265.1	charged multivesicular body 4b-like	50	1.77446e-162	63.84	1	P:GO:0007034	P:vacuolar transport	IPR005024 (PFAM); PTHR22761:SF4 (PANTHER); PTHR22761 (PANTHER)	P:GO:0007034	P:vacuolar transport
[INTERPRO, BLASTED, MAPPED, ANNOTATED]	467	XP_013121201.1	CMP-N-acetylneuraminate-beta-galactosamide-alpha-2,3-sialyltransferase 2	50	0	92.94	2	F:GO:0008373; P:GO:0006486	F:sialyltransferase activity; P:protein glycosylation	G3DSA:3.90.1480.10 (GENE3D); IPR001675 (PFAM); PTHR13713 (PANTHER); PTHR13713:SF36 (PANTHER)	F:GO:0008373; P:GO:0006486	F:sialyltransferase activity; P:protein glycosylation
[INTERPRO, BLASTED, MAPPED, ANNOTATED]	442	XP_013121190.1	Wilms tumor homolog isoform X1	50	0	91.66	3	F:GO:0003676; C:GO:0005634; P:GO:0006355	F:nucleic acid binding; C:nucleus; P:regulation of transcription, DNA-templated	IPR017987 (PRINTS); IPR013087 (SMART); G3DSA:3.30.160.60 (GENE3D); G3DSA:2.40.155.10 (GENE3D); IPR000976 (PFAM); G3DSA:3.30.160.60 (GENE3D); PF00096 (PFAM); G3DSA:3.30.160.60 (GENE3D); mobidb-lite (MOBIDB_LITE); PTHR44601 (PANTHER); IPR013087 (PROSITE_PROFILES); IPR036236 (SUPERFAMILY); IPR036236 (SUPERFAMILY)	F:GO:0003676; C:GO:0005634; P:GO:0006355	F:nucleic acid binding; C:nucleus; P:regulation of transcription, DNA-templated	9505799	9531336
[INTERPRO, BLASTED, MAPPED, ANNOTATED]	171	XP_013121165.1	troponin fast skeletal muscle-like	50	1.14615e-106	91.22	1	C:GO:0005861	C:troponin complex	G3DSA:1.20.5.350 (GENE3D); IPR001978 (PFAM); PTHR13738 (PANTHER); PTHR13738:SF16 (PANTHER); SSF90250 (SUPERFAMILY)	C:GO:0005861	C:troponin complex
[INTERPRO, BLASTED, MAPPED, ANNOTATED]	227	XP_013121154.1	troponin fast skeletal muscle-like	50	2.272e-136	88.6	1	C:GO:0005861	C:troponin complex	IPR001978 (PFAM); G3DSA:1.20.5.350 (GENE3D); PTHR13738:SF16 (PANTHER); PTHR13738 (PANTHER); SSF90250 (SUPERFAMILY)	C:GO:0005861	C:troponin complex
[INTERPRO, BLASTED, MAPPED, ANNOTATED]	496	XP_013121027.1	probable D-lactate mitochondrial	50	0	92.18	3	F:GO:0016614; F:GO:0050660; P:GO:0055114	F:oxidoreductase activity, acting on CH-OH group of donors; F:flavin adenine dinucleotide binding; P:oxidation-reduction process	IPR016167 (G3DSA:3.30.43.GENE3D); IPR016171 (G3DSA:1.10.45.GENE3D); IPR004113 (PFAM); IPR006094 (PFAM); IPR016169 (G3DSA:3.30.465.GENE3D); PTHR11748 (PANTHER); PTHR11748:SF111 (PANTHER); IPR016166 (PROSITE_PROFILES); IPR036318 (SUPERFAMILY); IPR016164 (SUPERFAMILY)	F:GO:0016614; F:GO:0003824; F:GO:0050660; F:GO:0016491; P:GO:0055114	F:oxidoreductase activity, acting on CH-OH group of donors; F:catalytic activity; F:flavin adenine dinucleotide binding; F:oxidoreductase activity; P:oxidation-reduction process
[INTERPRO, BLASTED]	815	XP_013120846.1	C-Maf-inducing	50	0	96.6				IPR032675 (G3DSA:3.80.10.GENE3D); IPR011993 (G3DSA:2.30.29.GENE3D); mobidb-lite (MOBIDB_LITE); mobidb-lite (MOBIDB_LITE); PTHR45057 (PANTHER); SSF52047 (SUPERFAMILY); IPR011993 (SUPERFAMILY)	no GO terms	no GO terms
[INTERPRO, BLASTED, MAPPED, ANNOTATED]	225	XP_013120719.1	arpin	50	7.47283e-158	88.34	1	P:GO:0051126	P:negative regulation of actin nucleation	IPR018889 (PFAM); mobidb-lite (MOBIDB_LITE); IPR018889 (PANTHER)	P:GO:0051126	P:negative regulation of actin nucleation
[INTERPRO, BLASTED]	536	XP_013120698.1	spermatogenesis-associated 2	50	0	63.3				mobidb-lite (MOBIDB_LITE); mobidb-lite (MOBIDB_LITE); PTHR15326 (PANTHER); PTHR15326:SF7 (PANTHER)	no GO terms	no GO terms	13212089	13214808
[INTERPRO, BLASTED, MAPPED, ANNOTATED]	2541	XP_013120574.1	talin-1	50	0	96.94	7	F:GO:0051015; C:GO:0005856; C:GO:0005925; C:GO:0001726; F:GO:0005200; P:GO:0007155; P:GO:0007016	F:actin filament binding; C:cytoskeleton; C:focal adhesion; C:ruffle; F:structural constituent of cytoskeleton; P:cell adhesion; P:cytoskeletal anchoring at plasma membrane	IPR019749 (SMART); IPR002558 (SMART); SM01244 (SMART); G3DSA:1.20.120.230 (GENE3D); IPR015224 (PFAM); G3DSA:3.10.20.90 (GENE3D); IPR019748 (PFAM); G3DSA:1.20.1420.10 (GENE3D); G3DSA:1.20.1420.10 (GENE3D); G3DSA:3.10.20.90 (GENE3D); G3DSA:1.20.1420.10 (GENE3D); G3DSA:1.20.1410.10 (GENE3D); G3DSA:1.20.120.230 (GENE3D); G3DSA:1.20.120.230 (GENE3D); G3DSA:1.20.1420.10 (GENE3D); IPR014352 (G3DSA:1.20.…	F:GO:0051015; C:GO:0005856; F:GO:0003779; C:GO:0005925; C:GO:0001726; F:GO:0005200; P:GO:0007155; P:GO:0007016	F:actin filament binding; C:cytoskeleton; F:actin binding; C:focal adhesion; C:ruffle; F:structural constituent of cytoskeleton; P:cell adhesion; P:cytoskeletal anchoring at plasma membrane
[INTERPRO, BLASTED, MAPPED, ANNOTATED]	625	XP_013120511.1	zinc finger 319-like	50	0	89.84	1	F:GO:0003676	F:nucleic acid binding	IPR013087 (SMART); G3DSA:3.30.160.60 (GENE3D); G3DSA:3.30.160.60 (GENE3D); IPR013083 (G3DSA:3.30.40.GENE3D); G3DSA:2.40.155.10 (GENE3D); G3DSA:2.20.28.10 (GENE3D); PF00096 (PFAM); G3DSA:3.30.160.60 (GENE3D); G3DSA:2.10.110.10 (GENE3D); G3DSA:2.60.260.40 (GENE3D); G3DSA:2.20.28.30 (GENE3D); G3DSA:3.30.160.60 (GENE3D); G3DSA:2.20.28.10 (GENE3D); G3DSA:3.30.160.60 (GENE3D); G3DSA:3.30.160.60 (GENE3D…	F:GO:0003676	F:nucleic acid binding
[INTERPRO, BLASTED, ANNOTATED]	627	XP_013120467.1	ovochymase-2 isoform X6	50	0	82.9	2	P:GO:0006508; F:GO:0004252	P:proteolysis; F:serine-type endopeptidase activity	IPR001314 (PRINTS); IPR001254 (SMART); IPR000859 (SMART); PIRSF001155 (PIRSF); G3DSA:2.40.10.10 (GENE3D); G3DSA:2.40.10.10 (GENE3D); IPR001254 (PFAM); IPR035914 (G3DSA:2.60.120.GENE3D); IPR035914 (G3DSA:2.60.120.GENE3D); G3DSA:2.40.10.10 (GENE3D); IPR000859 (PFAM); PTHR24251:SF16 (PANTHER); PTHR24251 (PANTHER); IPR000859 (PROSITE_PROFILES); IPR001254 (PROSITE_PROFILES); IPR000859 (CDD); IPR001254…	P:GO:0006508; F:GO:0004252	P:proteolysis; F:serine-type endopeptidase activity
[INTERPRO, BLASTED, MAPPED, ANNOTATED]	393	XP_013120403.1	leucine-rich repeat and transmembrane domain-containing 2-like	50	0	73.88	1	F:GO:0005515	F:protein binding	IPR003591 (SMART); IPR000483 (SMART); IPR001611 (PFAM); IPR032675 (G3DSA:3.80.10.GENE3D); mobidb-lite (MOBIDB_LITE); PTHR45060 (PANTHER); IPR001611 (PROSITE_PROFILES); IPR032675 (SUPERFAMILY)	F:GO:0005515	F:protein binding
[INTERPRO, BLASTED, MAPPED, ANNOTATED]	405	XP_013120188.1	short-chain specific acyl- mitochondrial	50	0	94.7	3	F:GO:0016627; F:GO:0050660; P:GO:0055114	F:oxidoreductase activity, acting on the CH-CH group of donors; F:flavin adenine dinucleotide binding; P:oxidation-reduction process	IPR006091 (PFAM); G3DSA:1.20.140.10 (GENE3D); IPR037069 (G3DSA:1.10.540.GENE3D); IPR013786 (PFAM); PIRSF016578 (PIRSF); G3DSA:2.40.110.10 (GENE3D); IPR009075 (PFAM); PTHR43884:SF12 (PANTHER); PTHR43884 (PANTHER); cd01158 (CDD); IPR009100 (SUPERFAMILY); IPR036250 (SUPERFAMILY)	F:GO:0016627; F:GO:0050660; P:GO:0008152; P:GO:0055114	F:oxidoreductase activity, acting on the CH-CH group of donors; F:flavin adenine dinucleotide binding; P:metabolic process; P:oxidation-reduction process
[INTERPRO, BLASTED, MAPPED, ANNOTATED]	353	XP_013120141.1	hyaluronan and proteoglycan link 1-like	50	0	90.3	2	P:GO:0007155; F:GO:0005540	P:cell adhesion; F:hyaluronic acid binding	IPR000538 (PRINTS); IPR000538 (SMART); IPR013106 (SMART); IPR003599 (SMART); IPR013783 (G3DSA:2.60.40.GENE3D); IPR013106 (PFAM); IPR016186 (G3DSA:3.10.100.GENE3D); IPR000538 (PFAM); PTHR22804 (PANTHER); PTHR22804:SF10 (PANTHER); IPR007110 (PROSITE_PROFILES); IPR000538 (PROSITE_PROFILES); cd05877 (CDD); cd03519 (CDD); cd03518 (CDD); IPR036179 (SUPERFAMILY); IPR016187 (SUPERFAMILY); IPR016187 (SUPE…	P:GO:0007155; F:GO:0005540	P:cell adhesion; F:hyaluronic acid binding
[INTERPRO, BLASTED, MAPPED, ANNOTATED]	337	XP_013120103.1	serine threonine- phosphatase 6 catalytic subunit	50	0	98.82	1	F:GO:0016787	F:hydrolase activity	IPR006186 (PRINTS); IPR006186 (SMART); IPR004843 (PFAM); IPR029052 (G3DSA:3.60.21.GENE3D); PTHR11668:SF24 (PANTHER); PTHR11668 (PANTHER); cd07415 (CDD); IPR029052 (SUPERFAMILY)	F:GO:0016787	F:hydrolase activity
[INTERPRO, BLASTED, MAPPED, ANNOTATED]	347	XP_013120091.1	DNA repair XRCC4-like isoform X1	50	0	75.7	4	C:GO:0005634; F:GO:0003677; P:GO:0006310; P:GO:0006302	C:nucleus; F:DNA binding; P:DNA recombination; P:double-strand break repair	G3DSA:1.20.5.370 (GENE3D); IPR009089 (G3DSA:2.170.210.GENE3D); IPR010585 (PFAM); mobidb-lite (MOBIDB_LITE); PTHR28559 (PANTHER); SSF58022 (SUPERFAMILY); IPR009089 (SUPERFAMILY)	C:GO:0005634; F:GO:0003677; P:GO:0006310; P:GO:0006302	C:nucleus; F:DNA binding; P:DNA recombination; P:double-strand break repair
[INTERPRO, BLASTED, MAPPED, ANNOTATED]	937	XP_013120027.1	tyrosine- kinase transmembrane receptor ROR2	50	0	86.94	5	F:GO:0005524; F:GO:0005515; P:GO:0007169; F:GO:0004672; P:GO:0006468	F:ATP binding; F:protein binding; P:transmembrane receptor protein tyrosine kinase signaling pathway; F:protein kinase activity; P:protein phosphorylation	IPR001245 (PRINTS); PR00018 (PRINTS); IPR003599 (SMART); IPR000001 (SMART); IPR003598 (SMART); IPR016247 (PIRSF); IPR036790 (G3DSA:1.10.2000.GENE3D); IPR013098 (PFAM); IPR001245 (PFAM); G3DSA:2.40.20.10 (GENE3D); G3DSA:3.30.200.20 (GENE3D); IPR000001 (PFAM); IPR020067 (PFAM); G3DSA:1.10.510.10 (GENE3D); IPR013783 (G3DSA:2.60.40.GENE3D); mobidb-lite (MOBIDB_LITE); mobidb-lite (MOBIDB_LITE); mobidb…	F:GO:0005524; F:GO:0005515; P:GO:0007169; F:GO:0004672; P:GO:0006468	F:ATP binding; F:protein binding; P:transmembrane receptor protein tyrosine kinase signaling pathway; F:protein kinase activity; P:protein phosphorylation
[INTERPRO, BLASTED, MAPPED, ANNOTATED]	183	XP_013119988.1	UPF0258 KIAA1024-like homolog	50	3.50734e-111	73.64	1	C:GO:0016021	C:integral component of membrane	IPR009626 (PFAM); PTHR31530:SF4 (PANTHER); PTHR31530 (PANTHER)	no GO terms	no GO terms
[INTERPRO, BLASTED, MAPPED, ANNOTATED]	125	XP_013119953.1	C-C motif chemokine 3-like	50	4.83627e-75	70.46	3	P:GO:0006955; C:GO:0005576; F:GO:0008009	P:immune response; C:extracellular region; F:chemokine activity	IPR001811 (SMART); IPR001811 (PFAM); G3DSA:2.40.50.40 (GENE3D); PTHR12015:SF148 (PANTHER); PTHR12015 (PANTHER); IPR036048 (SUPERFAMILY)	P:GO:0006955; C:GO:0005576; F:GO:0008009	P:immune response; C:extracellular region; F:chemokine activity
[INTERPRO, BLASTED, ANNOTATED]	1289	XP_013121612.1	diacylglycerol kinase zeta isoform X1	50	0	89.32	6	F:GO:0003951; F:GO:0005515; P:GO:0008152; F:GO:0004143; P:GO:0007205; P:GO:0035556	F:NAD+ kinase activity; F:protein binding; P:metabolic process; F:diacylglycerol kinase activity; P:protein kinase C-activating G-protein coupled receptor signaling pathway; P:intracellular signal transduction	IPR002110 (SMART); IPR002219 (SMART); IPR001206 (SMART); IPR000756 (SMART); IPR000756 (PFAM); IPR020683 (PFAM); IPR017438 (G3DSA:3.40.50.GENE3D); IPR002219 (PFAM); IPR001206 (PFAM); G3DSA:3.30.60.20 (GENE3D); IPR036770 (G3DSA:1.25.40.GENE3D); mobidb-lite (MOBIDB_LITE); mobidb-lite (MOBIDB_LITE); mobidb-lite (MOBIDB_LITE); mobidb-lite (MOBIDB_LITE); PTHR11255:SF43 (PANTHER); PTHR11255 (PANTHER); I…	F:GO:0003951; F:GO:0005515; P:GO:0008152; F:GO:0004143; P:GO:0007205; F:GO:0016301; P:GO:0035556	F:NAD+ kinase activity; F:protein binding; P:metabolic process; F:diacylglycerol kinase activity; P:protein kinase C-activating G-protein coupled receptor signaling pathway; F:kinase activity; P:intracellular signal transduction
[INTERPRO, BLASTED, MAPPED, ANNOTATED]	1123	XP_013121601.1	retinoblastoma 2 isoform X1	50	0	83.24	4	C:GO:0005634; C:GO:0005667; P:GO:0051726; P:GO:0006357	C:nucleus; C:transcription factor complex; P:regulation of cell cycle; P:regulation of transcription from RNA polymerase II promoter	IPR024599 (SMART); IPR002720 (SMART); IPR015030 (SMART); IPR013763 (SMART); IPR024599 (PFAM); IPR002719 (PFAM); IPR036915 (G3DSA:1.10.472.GENE3D); IPR036915 (G3DSA:1.10.472.GENE3D); IPR015030 (PFAM); IPR002720 (PFAM); IPR036915 (G3DSA:1.10.472.GENE3D); mobidb-lite (MOBIDB_LITE); mobidb-lite (MOBIDB_LITE); mobidb-lite (MOBIDB_LITE); IPR028309 (PANTHER); IPR028308 (PTHR13742:PANTHER); IPR013763 (CD…	C:GO:0005634; C:GO:0005667; P:GO:0051726; P:GO:0007049; P:GO:0006357	C:nucleus; C:transcription factor complex; P:regulation of cell cycle; P:cell cycle; P:regulation of transcription from RNA polymerase II promoter
[INTERPRO, BLASTED, MAPPED, ANNOTATED]	127	XP_013121600.1	apoptosis facilitator Bcl-2 14	50	5.04031e-73	66.78	1	P:GO:0042981	P:regulation of apoptotic process	IPR036834 (G3DSA:1.10.437.GENE3D); PTHR14965 (PANTHER); IPR033229 (PTHR14965:PANTHER); IPR002475 (PROSITE_PROFILES); IPR036834 (SUPERFAMILY)	P:GO:0042981	P:regulation of apoptotic process
[INTERPRO, BLASTED]	356	XP_005463731.1	homer homolog 1 isoform X2	50	0	93.68				IPR000697 (SMART); IPR011993 (G3DSA:2.30.29.GENE3D); G3DSA:1.20.5.340 (GENE3D); IPR000697 (PFAM); G3DSA:1.20.5.170 (GENE3D); mobidb-lite (MOBIDB_LITE); PTHR10918:SF3 (PANTHER); PTHR10918 (PANTHER); IPR000697 (PROSITE_PROFILES); cd01206 (CDD); IPR011993 (SUPERFAMILY)	no GO terms	no GO terms
[INTERPRO, BLASTED, MAPPED, ANNOTATED]	523	XP_005459765.1	arylsulfatase B	50	0	86.92	2	F:GO:0008484; P:GO:0008152	F:sulfuric ester hydrolase activity; P:metabolic process	IPR000917 (PFAM); IPR017849 (G3DSA:3.40.720.GENE3D); G3DSA:3.30.1120.10 (GENE3D); PTHR10342:SF255 (PANTHER); PTHR10342 (PANTHER); cd16029 (CDD); IPR017850 (SUPERFAMILY)	F:GO:0008484; F:GO:0003824; P:GO:0008152	F:sulfuric ester hydrolase activity; F:catalytic activity; P:metabolic process
[INTERPRO, BLASTED, MAPPED, ANNOTATED]	337	XP_005459760.1	secretory carrier-associated membrane 1 isoform X1	50	0	90.4	2	P:GO:0015031; C:GO:0016021	P:protein transport; C:integral component of membrane	IPR007273 (PFAM); mobidb-lite (MOBIDB_LITE); PTHR10687:SF8 (PANTHER); IPR007273 (PANTHER)	P:GO:0015031; C:GO:0016021	P:protein transport; C:integral component of membrane
[INTERPRO, BLASTED, MAPPED, ANNOTATED]	458	XP_005459757.1	WD repeat-containing 41	50	0	88.66	1	F:GO:0005515	F:protein binding	IPR020472 (PRINTS); IPR001680 (SMART); IPR011042 (G3DSA:2.120.10.GENE3D); IPR015943 (G3DSA:2.130.10.GENE3D); G3DSA:2.80.10.50 (GENE3D); G3DSA:1.10.10.670 (GENE3D); G3DSA:2.130.10.150 (GENE3D); IPR001680 (PFAM); PTHR22805 (PANTHER); IPR001680 (PROSITE_PROFILES); IPR017986 (PROSITE_PROFILES); IPR036322 (SUPERFAMILY)	F:GO:0005515	F:protein binding
[INTERPRO, BLASTED, MAPPED, ANNOTATED]	870	XP_005459755.1	high affinity cAMP-specific and IBMX-insensitive 3 ,5 -cyclic phosphodiesterase 8B isoform X1	50	0	96.02	2	P:GO:0007165; F:GO:0004114	P:signal transduction; F:3',5'-cyclic-nucleotide phosphodiesterase activity	IPR023088 (PRINTS); IPR003607 (SMART); IPR000014 (SMART); IPR036971 (G3DSA:1.10.1300.GENE3D); IPR002073 (PFAM); G3DSA:3.30.450.20 (GENE3D); IPR013938 (PFAM); IPR000014 (TIGRFAM); IPR000014 (PFAM); mobidb-lite (MOBIDB_LITE); PTHR11347:SF180 (PANTHER); PTHR11347 (PANTHER); IPR000014 (PROSITE_PROFILES); IPR003607 (CDD); IPR000014 (CDD); SSF109604 (SUPERFAMILY); IPR035965 (SUPERFAMILY)	P:GO:0007165; F:GO:0008081; F:GO:0004114	P:signal transduction; F:phosphoric diester hydrolase activity; F:3',5'-cyclic-nucleotide phosphodiesterase activity
[INTERPRO, BLASTED, MAPPED, ANNOTATED]	376	XP_005459753.1	ase-activated receptor 2-like	50	0	86	4	P:GO:0070493; F:GO:0015057; C:GO:0016021; P:GO:0007596	P:thrombin-activated receptor signaling pathway; F:thrombin-activated receptor activity; C:integral component of membrane; P:blood coagulation	IPR000276 (PRINTS); IPR003912 (PRINTS); IPR002281 (PRINTS); IPR000276 (PFAM); G3DSA:1.20.1070.10 (GENE3D); PTHR24232 (PANTHER); PTHR24232:SF21 (PANTHER); IPR017452 (PROSITE_PROFILES); SSF81321 (SUPERFAMILY)	F:GO:0004930; P:GO:0070493; F:GO:0015057; P:GO:0007186; C:GO:0016021; P:GO:0007596	F:G-protein coupled receptor activity; P:thrombin-activated receptor signaling pathway; F:thrombin-activated receptor activity; P:G-protein coupled receptor signaling pathway; C:integral component of membrane; P:blood coagulation
[INTERPRO, BLASTED, MAPPED, ANNOTATED]	436	XP_005459751.1	ase-activated receptor 1-like	50	0	77.76	4	P:GO:0070493; F:GO:0015057; C:GO:0016021; P:GO:0007596	P:thrombin-activated receptor signaling pathway; F:thrombin-activated receptor activity; C:integral component of membrane; P:blood coagulation	IPR003912 (PRINTS); IPR000276 (PRINTS); IPR000276 (PFAM); G3DSA:1.20.1070.10 (GENE3D); PTHR24232:SF20 (PANTHER); PTHR24232 (PANTHER); IPR017452 (PROSITE_PROFILES); SSF81321 (SUPERFAMILY)	P:GO:0070493; F:GO:0004930; F:GO:0015057; P:GO:0007186; C:GO:0016021; P:GO:0007596	P:thrombin-activated receptor signaling pathway; F:G-protein coupled receptor activity; F:thrombin-activated receptor activity; P:G-protein coupled receptor signaling pathway; C:integral component of membrane; P:blood coagulation
[INTERPRO, BLASTED, MAPPED, ANNOTATED]	405	XP_005459750.1	ase-activated receptor 1-like	50	0	81.18	4	P:GO:0070493; F:GO:0015057; C:GO:0016021; P:GO:0007596	P:thrombin-activated receptor signaling pathway; F:thrombin-activated receptor activity; C:integral component of membrane; P:blood coagulation	IPR000935 (PRINTS); IPR003912 (PRINTS); IPR000276 (PRINTS); G3DSA:1.20.1070.10 (GENE3D); IPR000276 (PFAM); PTHR24232 (PANTHER); PTHR24232:SF20 (PANTHER); IPR017452 (PROSITE_PROFILES); SSF81321 (SUPERFAMILY)	F:GO:0004930; P:GO:0070493; F:GO:0015057; P:GO:0007186; C:GO:0016021; P:GO:0007596	F:G-protein coupled receptor activity; P:thrombin-activated receptor signaling pathway; F:thrombin-activated receptor activity; P:G-protein coupled receptor signaling pathway; C:integral component of membrane; P:blood coagulation
[INTERPRO, BLASTED, MAPPED, ANNOTATED]	625	XP_005459747.1	collagen type IV alpha-3-binding -like isoform X1	50	0	95.32	1	F:GO:0008289	F:lipid binding	IPR002913 (SMART); IPR001849 (SMART); IPR023393 (G3DSA:3.30.530.GENE3D); IPR002913 (PFAM); IPR011993 (G3DSA:2.30.29.GENE3D); IPR001849 (PFAM); mobidb-lite (MOBIDB_LITE); mobidb-lite (MOBIDB_LITE); PTHR10219 (PANTHER); PTHR10219:SF31 (PANTHER); IPR001849 (PROSITE_PROFILES); IPR002913 (PROSITE_PROFILES); cd13283 (CDD); cd08872 (CDD); IPR011993 (SUPERFAMILY); SSF55961 (SUPERFAMILY)	F:GO:0008289	F:lipid binding
[INTERPRO, BLASTED, MAPPED, ANNOTATED]	871	XP_005459746.1	3-hydroxy-3-methylglutaryl-coenzyme A reductase-like	50	0	87.42	7	C:GO:0005789; F:GO:0050661; C:GO:0016021; P:GO:0015936; P:GO:0055114; P:GO:0008299; F:GO:0004420	C:endoplasmic reticulum membrane; F:NADP binding; C:integral component of membrane; P:coenzyme A metabolic process; P:oxidation-reduction process; P:isoprenoid biosynthetic process; F:hydroxymethylglutaryl-CoA reductase (NADPH) activity	IPR002202 (PRINTS); IPR004554 (TIGRFAM); G3DSA:1.20.1640.10 (GENE3D); IPR023074 (G3DSA:3.90.770.GENE3D); IPR009023 (G3DSA:3.30.70.GENE3D); IPR004816 (TIGRFAM); IPR023282 (G3DSA:1.10.3270.GENE3D); IPR000731 (PFAM); IPR002202 (PFAM); IPR002202 (PANTHER); PTHR10572:SF17 (PANTHER); IPR000731 (PROSITE_PROFILES); IPR002202 (PROSITE_PROFILES); IPR004554 (CDD); SSF82866 (SUPERFAMILY); IPR009023 (SUPERFAM…	C:GO:0005789; F:GO:0050661; F:GO:0050662; F:GO:0016616; C:GO:0016021; P:GO:0015936; P:GO:0055114; P:GO:0008299; F:GO:0004420	C:endoplasmic reticulum membrane; F:NADP binding; F:coenzyme binding; F:oxidoreductase activity, acting on the CH-OH group of donors, NAD or NADP as acceptor; C:integral component of membrane; P:coenzyme A metabolic process; P:oxidation-reduction process; P:isoprenoid biosynthetic process; F:hydroxymethylglutaryl-CoA reductase (NADPH) activity
[INTERPRO, BLASTED, MAPPED, ANNOTATED]	430	XP_005459744.1	beta-1,3-galactosyl-O-glycosyl-glyco beta-1,6-N-acetylglucosaminyltransferase 4-like	50	0	87.04	2	F:GO:0008375; C:GO:0016020	F:acetylglucosaminyltransferase activity; C:membrane	IPR003406 (PFAM); PTHR19297 (PANTHER); PTHR19297:SF7 (PANTHER)	F:GO:0008375; C:GO:0016020	F:acetylglucosaminyltransferase activity; C:membrane
[INTERPRO, BLASTED, MAPPED, ANNOTATED]	396	XP_005459742.1	LIM homeobox Lhx5	50	0	93.7	1	F:GO:0003677	F:DNA binding	IPR001356 (SMART); IPR001781 (SMART); G3DSA:2.10.110.10 (GENE3D); G3DSA:2.10.110.10 (GENE3D); IPR001356 (PFAM); IPR001781 (PFAM); G3DSA:1.10.10.60 (GENE3D); mobidb-lite (MOBIDB_LITE); mobidb-lite (MOBIDB_LITE); PTHR24208:SF115 (PANTHER); PTHR24208 (PANTHER); IPR001781 (PROSITE_PROFILES); IPR001356 (PROSITE_PROFILES); cd09375 (CDD); IPR001356 (CDD); cd09367 (CDD); SSF57716 (SUPERFAMILY); IPR009057…	F:GO:0003677	F:DNA binding
[INTERPRO, BLASTED]	207	XP_003455206.2	mitotic-spindle organizing 2-like isoform X1	50	3.50981e-110	84.48				IPR024332 (PFAM); mobidb-lite (MOBIDB_LITE); IPR024332 (PANTHER)	no GO terms	no GO terms
[INTERPRO, BLASTED, MAPPED]	150	XP_005459738.1	placenta-specific gene 8	50	1.45391e-86	82.16	3	P:GO:0008150; C:GO:0005575; F:GO:0003674	P:biological_process; C:cellular_component; F:molecular_function	IPR006461 (PFAM); IPR006461 (TIGRFAM); PTHR15907:SF32 (PANTHER); IPR006461 (PANTHER)	no GO terms	no GO terms
[INTERPRO, BLASTED]	805	XP_005459737.1	lin-54 homolog	50	0	84.44				IPR033467 (SMART); IPR005172 (PFAM); mobidb-lite (MOBIDB_LITE); mobidb-lite (MOBIDB_LITE); PTHR12446:SF36 (PANTHER); IPR028307 (PANTHER); IPR005172 (PROSITE_PROFILES)	no GO terms	no GO terms
[INTERPRO, BLASTED, MAPPED, ANNOTATED]	1365	XP_005459727.1	transport Sec31A isoform X1	50	0	91.06	1	F:GO:0005515	F:protein binding	IPR001680 (SMART); IPR015943 (G3DSA:2.130.10.GENE3D); mobidb-lite (MOBIDB_LITE); mobidb-lite (MOBIDB_LITE); mobidb-lite (MOBIDB_LITE); mobidb-lite (MOBIDB_LITE); mobidb-lite (MOBIDB_LITE); mobidb-lite (MOBIDB_LITE); PTHR13923:SF27 (PANTHER); PTHR13923 (PANTHER); IPR001680 (PROSITE_PROFILES); IPR017986 (PROSITE_PROFILES); IPR036322 (SUPERFAMILY)	F:GO:0005515	F:protein binding
[INTERPRO, BLASTED, MAPPED, ANNOTATED]	316	XP_005459723.1	heterogeneous nuclear ribonucleo D0	50	3.1533e-156	93.64	1	F:GO:0003676	F:nucleic acid binding	IPR000504 (SMART); G3DSA:3.30.70.330 (GENE3D); IPR000504 (PFAM); G3DSA:3.30.70.330 (GENE3D); IPR012956 (PFAM); mobidb-lite (MOBIDB_LITE); PTHR44439:SF2 (PANTHER); PTHR44439 (PANTHER); IPR000504 (PROSITE_PROFILES); cd12583 (CDD); IPR035979 (SUPERFAMILY); IPR035979 (SUPERFAMILY)	F:GO:0003676	F:nucleic acid binding
[INTERPRO, BLASTED, MAPPED, ANNOTATED]	1131	XP_005459722.1	zinc finger SWIM domain-containing 6-like	50	0	94.06	1	F:GO:0008270	F:zinc ion binding	mobidb-lite (MOBIDB_LITE); PTHR22619 (PANTHER); PTHR22619:SF3 (PANTHER); IPR007527 (PROSITE_PROFILES)	F:GO:0008270	F:zinc ion binding
[INTERPRO, BLASTED, MAPPED, ANNOTATED]	1435	XP_005459712.1	membrane-associated phosphatidylinositol transfer 2-like isoform X1	50	0	86.76	4	F:GO:0005548; F:GO:0046872; P:GO:0015914; C:GO:0005622	F:phospholipid transporter activity; F:metal ion binding; P:phospholipid transport; C:intracellular	IPR001666 (PRINTS); IPR004177 (SMART); IPR031315 (SMART); IPR001666 (PFAM); IPR023393 (G3DSA:3.30.530.GENE3D); IPR004177 (PFAM); IPR023214 (G3DSA:3.40.50.GENE3D); mobidb-lite (MOBIDB_LITE); mobidb-lite (MOBIDB_LITE); mobidb-lite (MOBIDB_LITE); mobidb-lite (MOBIDB_LITE); mobidb-lite (MOBIDB_LITE); IPR001666 (PANTHER); PTHR10658:SF41 (PANTHER); IPR004177 (PROSITE_PROFILES); cd08889 (CDD); IPR036412…	F:GO:0005548; F:GO:0046872; P:GO:0015914; C:GO:0005622	F:phospholipid transporter activity; F:metal ion binding; P:phospholipid transport; C:intracellular
[INTERPRO, BLASTED]	1271	XP_003455167.2	M-phase phospho 9	50	0	82.66				G3DSA:1.20.120.330 (GENE3D); G3DSA:1.20.5.170 (GENE3D); G3DSA:1.20.5.50 (GENE3D); mobidb-lite (MOBIDB_LITE); mobidb-lite (MOBIDB_LITE); mobidb-lite (MOBIDB_LITE); mobidb-lite (MOBIDB_LITE); mobidb-lite (MOBIDB_LITE); mobidb-lite (MOBIDB_LITE); mobidb-lite (MOBIDB_LITE); mobidb-lite (MOBIDB_LITE); IPR026636 (PANTHER); SSF57997 (SUPERFAMILY)	no GO terms	no GO terms
[INTERPRO, BLASTED, MAPPED, ANNOTATED]	1417	XP_005459706.1	strawberry notch homolog 1 isoform X1	50	0	95.1	1	P:GO:0006355	P:regulation of transcription, DNA-templated	G3DSA:3.40.50.300 (GENE3D); G3DSA:3.40.50.300 (GENE3D); PF13872 (PFAM); IPR026937 (PFAM); mobidb-lite (MOBIDB_LITE); PTHR12706:SF8 (PANTHER); IPR026741 (PANTHER); cd00046 (CDD); IPR027417 (SUPERFAMILY); IPR027417 (SUPERFAMILY)	P:GO:0006355	P:regulation of transcription, DNA-templated
[INTERPRO, BLASTED, ANNOTATED]	463	XP_005459701.1	RILP 1 isoform X1	50	0	88.72	1	F:GO:0046983	F:protein dimerization activity	IPR019143 (PFAM); IPR021563 (PFAM); mobidb-lite (MOBIDB_LITE); mobidb-lite (MOBIDB_LITE); PTHR21502 (PANTHER); PTHR21502:SF6 (PANTHER); IPR034743 (PROSITE_PROFILES); IPR034744 (PROSITE_PROFILES); cd14445 (CDD); SSF161256 (SUPERFAMILY)	F:GO:0046983	F:protein dimerization activity
[INTERPRO, BLASTED, MAPPED, ANNOTATED]	1283	XP_005459699.1	huntingtin-interacting 1-related -like	50	0	86.18	4	F:GO:0003779; F:GO:0030276; F:GO:0005543; P:GO:0006897	F:actin binding; F:clathrin binding; F:phospholipid binding; P:endocytosis	IPR002558 (SMART); IPR013809 (SMART); G3DSA:1.20.5.340 (GENE3D); IPR011417 (PFAM); G3DSA:1.20.5.400 (GENE3D); IPR008942 (G3DSA:1.25.40.GENE3D); G3DSA:1.20.1410.10 (GENE3D); IPR032422 (PFAM); IPR002558 (PFAM); mobidb-lite (MOBIDB_LITE); mobidb-lite (MOBIDB_LITE); mobidb-lite (MOBIDB_LITE); IPR030224 (PANTHER); PTHR10407:SF16 (PANTHER); IPR002558 (PRODOM); IPR002558 (PROSITE_PROFILES); IPR013809 (P…	F:GO:0003779; F:GO:0030276; F:GO:0005543; P:GO:0006897	F:actin binding; F:clathrin binding; F:phospholipid binding; P:endocytosis
[INTERPRO, BLASTED]	526	XP_005459698.1	coiled-coil domain-containing 62 isoform X2	50	0	74.26				G3DSA:1.20.5.170 (GENE3D); G3DSA:1.20.120.330 (GENE3D); mobidb-lite (MOBIDB_LITE); PTHR45307 (PANTHER)	no GO terms	no GO terms
[INTERPRO, BLASTED, MAPPED, ANNOTATED]	199	XP_005459696.1	density-regulated isoform X1	50	2.06396e-116	94.96	2	F:GO:0003743; P:GO:0006413	F:translation initiation factor activity; P:translational initiation	IPR036877 (G3DSA:3.30.780.GENE3D); IPR001950 (PFAM); IPR005873 (TIGRFAM); mobidb-lite (MOBIDB_LITE); mobidb-lite (MOBIDB_LITE); IPR005872 (PANTHER); IPR001950 (PROSITE_PROFILES); cd11607 (CDD); IPR036877 (SUPERFAMILY)	F:GO:0003743; P:GO:0006413	F:translation initiation factor activity; P:translational initiation
[INTERPRO, BLASTED, MAPPED, ANNOTATED]	342	XP_005459695.1	hydroxycarboxylic acid receptor 3-like	50	0	88.74	3	F:GO:0004930; P:GO:0007186; C:GO:0016021	F:G-protein coupled receptor activity; P:G-protein coupled receptor signaling pathway; C:integral component of membrane	IPR000276 (PRINTS); IPR000276 (PFAM); G3DSA:1.20.1070.10 (GENE3D); PTHR24231 (PANTHER); IPR028017 (PTHR24231:PANTHER); IPR017452 (PROSITE_PROFILES); cd15201 (CDD); SSF81321 (SUPERFAMILY)	F:GO:0004930; P:GO:0007186; C:GO:0016021	F:G-protein coupled receptor activity; P:G-protein coupled receptor signaling pathway; C:integral component of membrane
[INTERPRO, BLASTED]	919	XP_005459694.1	CAP-Gly domain-containing linker 1-like isoform X1	50	0	90.5				IPR000938 (SMART); G3DSA:1.20.5.170 (GENE3D); G3DSA:1.10.287.510 (GENE3D); IPR036859 (G3DSA:2.30.30.GENE3D); G3DSA:1.20.5.50 (GENE3D); IPR032108 (PFAM); IPR000938 (PFAM); IPR036859 (G3DSA:2.30.30.GENE3D); G3DSA:1.20.5.730 (GENE3D); mobidb-lite (MOBIDB_LITE); mobidb-lite (MOBIDB_LITE); mobidb-lite (MOBIDB_LITE); mobidb-lite (MOBIDB_LITE); PTHR18916 (PANTHER); PTHR18916:SF44 (PANTHER); IPR000938 (P…	no GO terms	no GO terms
[INTERPRO, BLASTED]	199	XP_005459693.1	B-cell CLL lymphoma 7 family member A	50	2.39898e-89	90				IPR006804 (PFAM); mobidb-lite (MOBIDB_LITE); IPR006804 (PANTHER); PTHR12767:SF11 (PANTHER)	no GO terms	no GO terms
[INTERPRO, BLASTED, MAPPED, ANNOTATED]	302	XP_005459692.1	translation initiation factor eIF-2B subunit alpha	50	0	94.78	1	P:GO:0044237	P:cellular metabolic process	IPR000649 (PFAM); G3DSA:3.40.50.10470 (GENE3D); PTHR10233:SF18 (PANTHER); PTHR10233 (PANTHER); IPR037171 (SUPERFAMILY)	P:GO:0044237	P:cellular metabolic process
[INTERPRO, BLASTED, MAPPED, ANNOTATED]	971	XP_005457964.1	N-alpha-acetyltransferase auxiliary subunit	50	0	93.82	1	F:GO:0005515	F:protein binding	IPR011990 (G3DSA:1.25.40.GENE3D); IPR011990 (G3DSA:1.25.40.GENE3D); IPR019183 (PFAM); IPR019183 (PTHR22767:PANTHER); PTHR22767 (PANTHER); IPR011990 (SUPERFAMILY)	F:GO:0005515	F:protein binding
[INTERPRO, BLASTED, MAPPED, ANNOTATED]	441	XP_005457960.1	torsin-4A	50	0	86.04	1	F:GO:0005524	F:ATP binding	IPR001270 (PRINTS); IPR003593 (SMART); G3DSA:3.40.50.300 (GENE3D); IPR010448 (PFAM); mobidb-lite (MOBIDB_LITE); mobidb-lite (MOBIDB_LITE); IPR010448 (PANTHER); IPR030551 (PTHR10760:PANTHER); IPR027417 (SUPERFAMILY)	F:GO:0005524	F:ATP binding
[INTERPRO, BLASTED, MAPPED, ANNOTATED]	282	XP_005457959.1	voltage-dependent anion-selective channel 2-like isoform X1	50	0	97.38	4	F:GO:0008308; P:GO:0098656; P:GO:1902017; C:GO:0005741	F:voltage-gated anion channel activity; P:anion transmembrane transport; P:regulation of cilium assembly; C:mitochondrial outer membrane	IPR001925 (PRINTS); IPR027246 (PFAM); G3DSA:2.40.160.10 (GENE3D); IPR030271 (PTHR11743:PANTHER); PTHR11743 (PANTHER); cd07306 (CDD)	F:GO:0008308; P:GO:0055085; P:GO:0098656; C:GO:0005739; P:GO:1902017; C:GO:0005741	F:voltage-gated anion channel activity; P:transmembrane transport; P:anion transmembrane transport; C:mitochondrion; P:regulation of cilium assembly; C:mitochondrial outer membrane
[INTERPRO, BLASTED, MAPPED, ANNOTATED]	1316	XP_005457954.1	ras-specific guanine nucleotide-releasing factor 2-like isoform X3	50	0	95.64	3	P:GO:0035023; F:GO:0005515; F:GO:0005089	P:regulation of Rho protein signal transduction; F:protein binding; F:Rho guanyl-nucleotide exchange factor activity	IPR001895 (SMART); IPR001849 (SMART); IPR000219 (SMART); IPR000651 (SMART); IPR001895 (PFAM); IPR036964 (G3DSA:1.10.840.GENE3D); IPR011993 (G3DSA:2.30.29.GENE3D); IPR011993 (G3DSA:2.30.29.GENE3D); IPR000219 (PFAM); IPR000651 (PFAM); IPR035899 (G3DSA:1.20.900.GENE3D); IPR001849 (PFAM); mobidb-lite (MOBIDB_LITE); mobidb-lite (MOBIDB_LITE); mobidb-lite (MOBIDB_LITE); IPR030744 (PTHR23113:PANTHER); P…	P:GO:0035023; F:GO:0005515; P:GO:0007264; F:GO:0005085; P:GO:0046578; F:GO:0005089	P:regulation of Rho protein signal transduction; F:protein binding; P:small GTPase mediated signal transduction; F:guanyl-nucleotide exchange factor activity; P:regulation of Ras protein signal transduction; F:Rho guanyl-nucleotide exchange factor activity
[INTERPRO, BLASTED, MAPPED, ANNOTATED]	750	XP_005457945.1	metal transporter CNNM3 isoform X2	50	0	92.46	1	C:GO:0016021	C:integral component of membrane	IPR014710 (G3DSA:2.60.120.GENE3D); G3DSA:3.10.580.10 (GENE3D); IPR002550 (PFAM); mobidb-lite (MOBIDB_LITE); mobidb-lite (MOBIDB_LITE); PTHR12064 (PANTHER); PTHR12064:SF27 (PANTHER); IPR000644 (PROSITE_PROFILES); cd04590 (CDD); SSF54631 (SUPERFAMILY)	no GO terms	no GO terms
[INTERPRO, BLASTED, MAPPED, ANNOTATED]	255	XP_005457944.1	interleukin-1 beta-like	50	0	65.56	5	C:GO:0005615; P:GO:0006954; P:GO:0006955; F:GO:0005125; F:GO:0005149	C:extracellular space; P:inflammatory response; P:immune response; F:cytokine activity; F:interleukin-1 receptor binding	IPR000975 (PRINTS); PR01359 (PRINTS); SM00125 (SMART); G3DSA:2.80.10.50 (GENE3D); IPR000975 (PFAM); IPR003296 (PANTHER); IPR008996 (SUPERFAMILY)	P:GO:0006954; C:GO:0005615; P:GO:0006955; F:GO:0005125; C:GO:0005576; F:GO:0005149	P:inflammatory response; C:extracellular space; P:immune response; F:cytokine activity; C:extracellular region; F:interleukin-1 receptor binding
[INTERPRO, BLASTED, ANNOTATED]	289	XP_003449689.2	tetratricopeptide repeat 33	50	0	89.08	1	F:GO:0005515	F:protein binding	IPR019734 (SMART); IPR011990 (G3DSA:1.25.40.GENE3D); mobidb-lite (MOBIDB_LITE); PTHR15544 (PANTHER); IPR019734 (PROSITE_PROFILES); IPR013026 (PROSITE_PROFILES); IPR011990 (SUPERFAMILY)	F:GO:0005515	F:protein binding
[INTERPRO, BLASTED]	1639	XP_005454593.1	laminin subunit gamma-3	50	0	83.3				PR00011 (PRINTS); IPR008211 (SMART); IPR002049 (SMART); IPR000742 (SMART); IPR000034 (SMART); IPR000034 (PFAM); G3DSA:2.10.25.10 (GENE3D); G3DSA:2.10.25.10 (GENE3D); IPR002049 (PFAM); G3DSA:2.10.25.10 (GENE3D); IPR008979 (G3DSA:2.60.120.GENE3D); IPR008211 (PFAM); mobidb-lite (MOBIDB_LITE); PTHR10574:SF240 (PANTHER); PTHR10574 (PANTHER); IPR000034 (PROSITE_PROFILES); IPR008211 (PROSITE_PROFILES); …	no GO terms	no GO terms
[INTERPRO, BLASTED, MAPPED, ANNOTATED]	491	XP_005454590.1	fibrinogen C domain-containing 1 isoform X1	50	0	96.2	1	C:GO:0016021	C:integral component of membrane	IPR002181 (SMART); IPR014715 (G3DSA:4.10.530.GENE3D); IPR014716 (G3DSA:3.90.215.GENE3D); IPR002181 (PFAM); PTHR19143:SF45 (PANTHER); PTHR19143 (PANTHER); IPR002181 (PROSITE_PROFILES); IPR002181 (CDD); IPR036056 (SUPERFAMILY)	no GO terms	no GO terms
[INTERPRO, BLASTED]	276	XP_005454584.1	calcium-binding tyrosine phosphorylation-regulated	15	0	64.2				IPR036536 (G3DSA:1.20.890.GENE3D); mobidb-lite (MOBIDB_LITE); mobidb-lite (MOBIDB_LITE); IPR036536 (SUPERFAMILY)	no GO terms	no GO terms
[INTERPRO, BLASTED, MAPPED, ANNOTATED]	731	XP_005454582.1	tubulin polyglutamylase TTLL11	50	0	85.38	1	P:GO:0006464	P:cellular protein modification process	IPR004344 (PFAM); G3DSA:3.30.470.20 (GENE3D); G3DSA:1.10.238.10 (GENE3D); mobidb-lite (MOBIDB_LITE); mobidb-lite (MOBIDB_LITE); mobidb-lite (MOBIDB_LITE); PTHR12241 (PANTHER); PTHR12241:SF149 (PANTHER); IPR004344 (PROSITE_PROFILES); SSF56059 (SUPERFAMILY)	P:GO:0006464	P:cellular protein modification process
[INTERPRO, BLASTED, MAPPED, ANNOTATED]	1175	XP_005454581.1	phosphatase 1 regulatory subunit 26	50	0	70.48	2	F:GO:0004864; P:GO:0010923	F:protein phosphatase inhibitor activity; P:negative regulation of phosphatase activity	IPR031474 (PFAM); mobidb-lite (MOBIDB_LITE); mobidb-lite (MOBIDB_LITE); mobidb-lite (MOBIDB_LITE); mobidb-lite (MOBIDB_LITE); mobidb-lite (MOBIDB_LITE); mobidb-lite (MOBIDB_LITE); mobidb-lite (MOBIDB_LITE); mobidb-lite (MOBIDB_LITE); IPR026130 (PANTHER)	F:GO:0004864; P:GO:0010923	F:protein phosphatase inhibitor activity; P:negative regulation of phosphatase activity
[INTERPRO, BLASTED, MAPPED, ANNOTATED]	273	XP_005454571.1	1-acyl-sn-glycerol-3-phosphate acyltransferase alpha-like	50	1.44144e-175	93.8	3	F:GO:0003841; C:GO:0016020; P:GO:0008654	F:1-acylglycerol-3-phosphate O-acyltransferase activity; C:membrane; P:phospholipid biosynthetic process	IPR002123 (SMART); IPR002123 (PFAM); G3DSA:3.40.1130.10 (GENE3D); IPR004552 (TIGRFAM); PTHR10434 (PANTHER); PTHR10434:SF1 (PANTHER); cd07989 (CDD); SSF69593 (SUPERFAMILY)	F:GO:0003841; F:GO:0016746; P:GO:0008152; C:GO:0016020; P:GO:0008654	F:1-acylglycerol-3-phosphate O-acyltransferase activity; F:transferase activity, transferring acyl groups; P:metabolic process; C:membrane; P:phospholipid biosynthetic process
[INTERPRO, BLASTED, MAPPED, ANNOTATED]	591	XP_003449707.2	ectoderm-neural cortex 1	50	0	98.48	2	F:GO:0003779; P:GO:0007399	F:actin binding; P:nervous system development	IPR000210 (SMART); IPR011705 (SMART); IPR006652 (SMART); IPR015915 (G3DSA:2.120.10.GENE3D); IPR000210 (PFAM); IPR011705 (PFAM); IPR037293 (G3DSA:2.130.10.GENE3D); IPR017096 (PIRSF); IPR006652 (PFAM); G3DSA:3.30.710.10 (GENE3D); IPR030562 (PTHR24410:PANTHER); PTHR24410 (PANTHER); IPR000210 (PROSITE_PROFILES); cd14735 (CDD); IPR011333 (SUPERFAMILY); IPR015915 (SUPERFAMILY)	F:GO:0005515; F:GO:0003779; P:GO:0007399	F:protein binding; F:actin binding; P:nervous system development
[INTERPRO, BLASTED, MAPPED, ANNOTATED]	318	XP_005454563.1	ankyrin repeat family A 2	50	0	95.96	1	F:GO:0005515	F:protein binding	IPR002110 (PRINTS); IPR002110 (SMART); PIRSF000654 (PIRSF); PF13637 (PFAM); IPR036770 (G3DSA:1.25.40.GENE3D); IPR020683 (PFAM); PTHR24124:SF3 (PANTHER); PTHR24124 (PANTHER); IPR020683 (PROSITE_PROFILES); IPR002110 (PROSITE_PROFILES); IPR020683 (CDD); IPR036770 (SUPERFAMILY)	F:GO:0005515	F:protein binding
[INTERPRO, BLASTED, MAPPED, ANNOTATED]	890	XP_005454558.1	transportin-1 isoform X1	50	0	98.02	2	P:GO:0006886; F:GO:0008536	P:intracellular protein transport; F:Ran GTPase binding	IPR001494 (SMART); PF13513 (PFAM); IPR011989 (G3DSA:1.25.10.GENE3D); IPR001494 (PFAM); mobidb-lite (MOBIDB_LITE); PTHR10527:SF21 (PANTHER); PTHR10527 (PANTHER); IPR001494 (PROSITE_PROFILES); IPR016024 (SUPERFAMILY)	P:GO:0006886; F:GO:0005488; F:GO:0008536	P:intracellular protein transport; F:binding; F:Ran GTPase binding
[INTERPRO, BLASTED, ANNOTATED]	1267	XP_005454554.1	KN motif and ankyrin repeat domain-containing 1-like	50	0	78.54	1	F:GO:0005515	F:protein binding	IPR002110 (SMART); IPR036770 (G3DSA:1.25.40.GENE3D); PF13857 (PFAM); IPR020683 (PFAM); mobidb-lite (MOBIDB_LITE); mobidb-lite (MOBIDB_LITE); mobidb-lite (MOBIDB_LITE); mobidb-lite (MOBIDB_LITE); mobidb-lite (MOBIDB_LITE); mobidb-lite (MOBIDB_LITE); PTHR24168 (PANTHER); PTHR24168:SF19 (PANTHER); IPR020683 (PROSITE_PROFILES); IPR002110 (PROSITE_PROFILES); IPR020683 (CDD); IPR020683 (CDD); IPR036770…	F:GO:0005515	F:protein binding
[INTERPRO, BLASTED, MAPPED, ANNOTATED]	259	XP_005454553.1	growth arrest-specific 1-like	50	1.12763e-178	82.36	1	C:GO:0016020	C:membrane	IPR016017 (SMART); IPR016017 (PFAM); PTHR16840 (PANTHER); PTHR16840:SF6 (PANTHER)	no GO terms	no GO terms
[INTERPRO, BLASTED, MAPPED, ANNOTATED]	586	XP_003449697.2	complement component C9	50	0	81.18	3	C:GO:0005579; F:GO:0005515; P:GO:0006955	C:membrane attack complex; F:protein binding; P:immune response	IPR001862 (PRINTS); IPR000884 (SMART); IPR020864 (SMART); IPR002172 (SMART); G3DSA:4.10.400.10 (GENE3D); G3DSA:2.10.25.10 (GENE3D); IPR020864 (PFAM); IPR002172 (PFAM); G3DSA:4.10.1220.10 (GENE3D); G3DSA:2.30.90.10 (GENE3D); PTHR19325 (PANTHER); IPR037567 (PTHR19325:PANTHER); IPR000884 (PROSITE_PROFILES); IPR002172 (PROSITE_PROFILES); IPR020864 (PROSITE_PROFILES); IPR002172 (CDD); IPR036055 (SUPER…	C:GO:0005579; P:GO:0006955; F:GO:0005515	C:membrane attack complex; P:immune response; F:protein binding
[INTERPRO, BLASTED, MAPPED, ANNOTATED]	458	XP_005454545.1	rhotekin-like	50	0	79.26	3	P:GO:0032185; P:GO:0007266; F:GO:0017049	P:septin cytoskeleton organization; P:Rho protein signal transduction; F:GTP-Rho binding	IPR001849 (SMART); IPR011072 (SMART); IPR011993 (G3DSA:2.30.29.GENE3D); IPR012966 (PFAM); PTHR21538 (PANTHER); IPR030471 (PTHR21538:PANTHER); IPR011993 (SUPERFAMILY)	P:GO:0007165; P:GO:0032185; P:GO:0007266; F:GO:0017049	P:signal transduction; P:septin cytoskeleton organization; P:Rho protein signal transduction; F:GTP-Rho binding
[INTERPRO, BLASTED, MAPPED, ANNOTATED]	602	XP_005454544.1	AT-rich interactive domain-containing 5B	50	0	66.08	3	C:GO:0005634; F:GO:0003677; P:GO:0006355	C:nucleus; F:DNA binding; P:regulation of transcription, DNA-templated	IPR001606 (SMART); SM01014 (SMART); IPR036431 (G3DSA:1.10.150.GENE3D); IPR001606 (PFAM); mobidb-lite (MOBIDB_LITE); mobidb-lite (MOBIDB_LITE); mobidb-lite (MOBIDB_LITE); IPR030408 (PTHR13964:PANTHER); PTHR13964 (PANTHER); IPR001606 (PROSITE_PROFILES); IPR036431 (SUPERFAMILY)	F:GO:0003677; C:GO:0005634; P:GO:0006355	F:DNA binding; C:nucleus; P:regulation of transcription, DNA-templated
[INTERPRO, BLASTED, MAPPED, ANNOTATED]	969	XP_005454541.1	netrin receptor UNC5D-like	50	0	89.08	2	F:GO:0005515; P:GO:0007165	F:protein binding; P:signal transduction	PR01705 (PRINTS); IPR000488 (SMART); IPR003599 (SMART); IPR003598 (SMART); IPR000906 (SMART); IPR000884 (SMART); IPR000488 (PFAM); IPR013098 (PFAM); IPR013783 (G3DSA:2.60.40.GENE3D); IPR036383 (G3DSA:2.20.100.GENE3D); IPR000884 (PFAM); G3DSA:1.10.533.10 (GENE3D); IPR000906 (PFAM); IPR013783 (G3DSA:2.60.40.GENE3D); IPR033772 (PFAM); PTHR12582:SF43 (PANTHER); PTHR12582 (PANTHER); IPR007110 (PROSITE…	F:GO:0005515; P:GO:0007165	F:protein binding; P:signal transduction
[INTERPRO, BLASTED, MAPPED, ANNOTATED]	450	XP_005454540.1	tumor necrosis factor receptor superfamily member 10B-like	50	0	78.6	2	F:GO:0005515; P:GO:0007165	F:protein binding; P:signal transduction	IPR001368 (SMART); G3DSA:2.10.50.10 (GENE3D); G3DSA:2.10.50.10 (GENE3D); G3DSA:2.10.50.10 (GENE3D); IPR000488 (PFAM); G3DSA:1.10.533.10 (GENE3D); G3DSA:2.10.50.10 (GENE3D); IPR001368 (PFAM); mobidb-lite (MOBIDB_LITE); PTHR23097:SF141 (PANTHER); PTHR23097 (PANTHER); IPR000488 (PROSITE_PROFILES); IPR001368 (PROSITE_PROFILES); IPR034029 (CDD); IPR034024 (CDD); SSF57586 (SUPERFAMILY); IPR011029 (SUPE…	F:GO:0005515; P:GO:0007165	F:protein binding; P:signal transduction
[INTERPRO, BLASTED, ANNOTATED]	1413	XP_005454536.1	erbin isoform X1	50	0	92	3	P:GO:0007165; P:GO:0032088; F:GO:0005176	P:signal transduction; P:negative regulation of NF-kappaB transcription factor activity; F:ErbB-2 class receptor binding	SM00364 (SMART); SM00365 (SMART); IPR003591 (SMART); IPR001478 (SMART); IPR001611 (PFAM); G3DSA:2.30.42.10 (GENE3D); IPR032675 (G3DSA:3.80.10.GENE3D); IPR001478 (PFAM); IPR032675 (G3DSA:3.80.10.GENE3D); IPR032675 (G3DSA:3.80.10.GENE3D); mobidb-lite (MOBIDB_LITE); mobidb-lite (MOBIDB_LITE); mobidb-lite (MOBIDB_LITE); mobidb-lite (MOBIDB_LITE); mobidb-lite (MOBIDB_LITE); mobidb-lite (MOBIDB_LITE); …	F:GO:0005515; P:GO:0032088; P:GO:0007165; F:GO:0005176	F:protein binding; P:negative regulation of NF-kappaB transcription factor activity; P:signal transduction; F:ErbB-2 class receptor binding
[INTERPRO, BLASTED, MAPPED, ANNOTATED]	705	XP_005454533.1	mitochondrial isoform X2	50	0	92.7	2	P:GO:0006508; F:GO:0004222	P:proteolysis; F:metalloendopeptidase activity	G3DSA:1.10.1370.10 (GENE3D); IPR024080 (G3DSA:1.20.1050.GENE3D); IPR001567 (PFAM); PTHR11804:SF55 (PANTHER); PTHR11804 (PANTHER); cd06455 (CDD); SSF55486 (SUPERFAMILY)	P:GO:0006508; F:GO:0004222	P:proteolysis; F:metalloendopeptidase activity
[INTERPRO, BLASTED, MAPPED, ANNOTATED]	468	XP_005454527.1	splicing regulatory glutamine lysine-rich 1 isoform X1	50	0	97.36	2	F:GO:0003676; P:GO:0000381	F:nucleic acid binding; P:regulation of alternative mRNA splicing, via spliceosome	IPR000504 (SMART); G3DSA:3.30.70.330 (GENE3D); G3DSA:3.30.70.330 (GENE3D); IPR010341 (PFAM); IPR000504 (PFAM); mobidb-lite (MOBIDB_LITE); PTHR32343 (PANTHER); IPR033568 (PTHR32343:PANTHER); IPR000504 (PROSITE_PROFILES); cd12519 (CDD); IPR034192 (CDD); IPR035979 (SUPERFAMILY); IPR035979 (SUPERFAMILY)	F:GO:0003676; P:GO:0000381	F:nucleic acid binding; P:regulation of alternative mRNA splicing, via spliceosome
[INTERPRO, BLASTED, MAPPED, ANNOTATED]	729	XP_005454522.1	phosphatidylinositol 3-kinase regulatory subunit alpha isoform X1	50	0	94.56	4	C:GO:0005942; F:GO:0005515; F:GO:0035014; P:GO:0007165	C:phosphatidylinositol 3-kinase complex; F:protein binding; F:phosphatidylinositol 3-kinase regulator activity; P:signal transduction	PR00678 (PRINTS); IPR000980 (PRINTS); IPR001452 (SMART); IPR000980 (SMART); IPR000198 (SMART); IPR008936 (G3DSA:1.10.555.GENE3D); IPR032498 (PFAM); IPR036860 (G3DSA:3.30.505.GENE3D); IPR000198 (PFAM); IPR036860 (G3DSA:3.30.505.GENE3D); G3DSA:2.30.30.40 (GENE3D); IPR000980 (PFAM); G3DSA:1.20.120.330 (GENE3D); PTHR10155:SF3 (PANTHER); IPR001720 (PANTHER); IPR000198 (PROSITE_PROFILES); IPR000980 (PR…	C:GO:0005942; F:GO:0005515; F:GO:0035014; P:GO:0007165	C:phosphatidylinositol 3-kinase complex; F:protein binding; F:phosphatidylinositol 3-kinase regulator activity; P:signal transduction
[INTERPRO, BLASTED, MAPPED, ANNOTATED]	637	XP_005454516.1	TNF receptor-associated factor 2-like	50	0	86.26	4	F:GO:0008270; F:GO:0005515; P:GO:0007165; P:GO:0042981	F:zinc ion binding; F:protein binding; P:signal transduction; P:regulation of apoptotic process	IPR002083 (SMART); IPR001293 (PFAM); IPR013083 (G3DSA:3.30.40.GENE3D); G3DSA:1.20.120.330 (GENE3D); IPR008974 (G3DSA:2.60.210.GENE3D); IPR013083 (G3DSA:3.30.40.GENE3D); IPR012227 (PIRSF); IPR032070 (PFAM); mobidb-lite (MOBIDB_LITE); mobidb-lite (MOBIDB_LITE); PTHR10131 (PANTHER); PTHR10131:SF113 (PANTHER); IPR001841 (PROSITE_PROFILES); IPR001293 (PROSITE_PROFILES); IPR002083 (PROSITE_PROFILES); c…	F:GO:0008270; F:GO:0005515; P:GO:0007165; P:GO:0042981	F:zinc ion binding; F:protein binding; P:signal transduction; P:regulation of apoptotic process
[INTERPRO, BLASTED, MAPPED, ANNOTATED]	598	XP_005454512.1	zinc finger 703-like	50	0	81.5	1	F:GO:0003676	F:nucleic acid binding	G3DSA:3.30.160.60 (GENE3D); IPR022129 (PFAM); mobidb-lite (MOBIDB_LITE); mobidb-lite (MOBIDB_LITE); mobidb-lite (MOBIDB_LITE); PTHR12522:SF2 (PANTHER); PTHR12522 (PANTHER); IPR013087 (PROSITE_PROFILES)	F:GO:0003676	F:nucleic acid binding
[INTERPRO, BLASTED, MAPPED, ANNOTATED]	577	XP_005449607.1	poly(ADP-ribose) glycohydrolase-like	50	0	73.44	2	P:GO:0005975; F:GO:0004649	P:carbohydrate metabolic process; F:poly(ADP-ribose) glycohydrolase activity	IPR007724 (PFAM); mobidb-lite (MOBIDB_LITE); PTHR12837:SF1 (PANTHER); IPR007724 (PANTHER)	P:GO:0005975; F:GO:0004649	P:carbohydrate metabolic process; F:poly(ADP-ribose) glycohydrolase activity
[INTERPRO, BLASTED, MAPPED, ANNOTATED]	346	XP_003439438.2	troponin fast skeletal muscle-like	50	0	90.74	1	C:GO:0005861	C:troponin complex	G3DSA:1.20.5.350 (GENE3D); IPR001978 (PFAM); PTHR13738:SF16 (PANTHER); PTHR13738 (PANTHER); SSF90250 (SUPERFAMILY); SSF90250 (SUPERFAMILY)	C:GO:0005861	C:troponin complex
[INTERPRO, BLASTED]	342	XP_005449583.1	purine-rich element-binding gamma	50	0	87.04				IPR006628 (SMART); IPR006628 (PFAM); G3DSA:3.30.2180.10 (GENE3D); mobidb-lite (MOBIDB_LITE); mobidb-lite (MOBIDB_LITE); IPR006628 (PANTHER); IPR030501 (PTHR12611:PANTHER)	no GO terms	no GO terms
[INTERPRO, BLASTED, MAPPED, ANNOTATED]	893	XP_005449579.1	interleukin-6 receptor subunit beta isoform X1	50	0	76.1	1	F:GO:0005515	F:protein binding	IPR003961 (SMART); IPR013783 (G3DSA:2.60.40.GENE3D); IPR013783 (G3DSA:2.60.40.GENE3D); IPR013783 (G3DSA:2.60.40.GENE3D); IPR013783 (G3DSA:2.60.40.GENE3D); IPR013783 (G3DSA:2.60.40.GENE3D); IPR003961 (PFAM); IPR010457 (PFAM); mobidb-lite (MOBIDB_LITE); mobidb-lite (MOBIDB_LITE); PTHR23036 (PANTHER); PTHR23036:SF83 (PANTHER); IPR003961 (PROSITE_PROFILES); IPR003961 (CDD); IPR003961 (CDD); IPR003961…	F:GO:0005515	F:protein binding
[INTERPRO, BLASTED, MAPPED, ANNOTATED]	278	XP_005449577.1	proteasome subunit beta type-7-like	50	0	92.02	4	C:GO:0005839; F:GO:0004298; P:GO:0051603; P:GO:0002376	C:proteasome core complex; F:threonine-type endopeptidase activity; P:proteolysis involved in cellular protein catabolic process; P:immune system process	IPR029055 (G3DSA:3.60.20.GENE3D); IPR001353 (PFAM); IPR024689 (PFAM); PTHR11599 (PANTHER); IPR034384 (PTHR11599:PANTHER); IPR023333 (PROSITE_PROFILES); cd03763 (CDD); IPR029055 (SUPERFAMILY)	C:GO:0005839; F:GO:0004175; F:GO:0004298; P:GO:0051603; P:GO:0002376	C:proteasome core complex; F:endopeptidase activity; F:threonine-type endopeptidase activity; P:proteolysis involved in cellular protein catabolic process; P:immune system process
[INTERPRO, BLASTED, MAPPED, ANNOTATED]	391	XP_003439691.2	m7 -mRNA hydrolase isoform X2	50	0	87.1	3	F:GO:0003723; F:GO:0030145; F:GO:0016787	F:RNA binding; F:manganese ion binding; F:hydrolase activity	IPR007722 (SMART); IPR007722 (PFAM); G3DSA:3.90.79.10 (GENE3D); IPR000086 (PFAM); PTHR23114 (PANTHER); PTHR23114:SF17 (PANTHER); IPR000086 (PROSITE_PROFILES); cd03672 (CDD); IPR036189 (SUPERFAMILY); IPR015797 (SUPERFAMILY)	F:GO:0003723; F:GO:0030145; F:GO:0016787	F:RNA binding; F:manganese ion binding; F:hydrolase activity
[INTERPRO, BLASTED, MAPPED, ANNOTATED]	1390	XP_005449572.1	probable ATP-dependent RNA helicase YTHDC2 isoform X1	50	0	86.42	4	F:GO:0005524; F:GO:0003723; F:GO:0005515; F:GO:0004386	F:ATP binding; F:RNA binding; F:protein binding; F:helicase activity	IPR007502 (SMART); IPR001650 (SMART); IPR001374 (SMART); IPR014001 (SMART); IPR036770 (G3DSA:1.25.40.GENE3D); IPR001374 (PFAM); G3DSA:3.40.50.300 (GENE3D); IPR007502 (PFAM); G3DSA:3.40.50.300 (GENE3D); IPR007275 (PFAM); IPR011545 (PFAM); IPR001650 (PFAM); IPR036867 (G3DSA:3.30.1370.GENE3D); mobidb-lite (MOBIDB_LITE); mobidb-lite (MOBIDB_LITE); mobidb-lite (MOBIDB_LITE); PTHR18934 (PANTHER); IPR03…	F:GO:0003676; F:GO:0005524; F:GO:0003723; F:GO:0005515; F:GO:0004386	F:nucleic acid binding; F:ATP binding; F:RNA binding; F:protein binding; F:helicase activity
[INTERPRO, BLASTED, MAPPED, ANNOTATED]	515	XP_005449570.1	hydroxymethylglutaryl- cytoplasmic	50	0	93.72	2	P:GO:0008299; F:GO:0004421	P:isoprenoid biosynthetic process; F:hydroxymethylglutaryl-CoA synthase activity	IPR010122 (TIGRFAM); IPR013528 (PFAM); IPR013746 (PFAM); IPR016039 (G3DSA:3.40.47.GENE3D); IPR016039 (G3DSA:3.40.47.GENE3D); mobidb-lite (MOBIDB_LITE); PTHR43323 (PANTHER); PTHR43323:SF4 (PANTHER); cd00827 (CDD); IPR016039 (SUPERFAMILY); IPR016039 (SUPERFAMILY)	F:GO:0003824; P:GO:0008152; P:GO:0008299; F:GO:0004421	F:catalytic activity; P:metabolic process; P:isoprenoid biosynthetic process; F:hydroxymethylglutaryl-CoA synthase activity
[INTERPRO, BLASTED, MAPPED, ANNOTATED]	286	XP_005449565.1	proteasome subunit beta type-7 isoform X1	50	0	92.96	3	C:GO:0005839; F:GO:0004298; P:GO:0051603	C:proteasome core complex; F:threonine-type endopeptidase activity; P:proteolysis involved in cellular protein catabolic process	IPR000243 (PRINTS); IPR024689 (PFAM); IPR001353 (PFAM); IPR029055 (G3DSA:3.60.20.GENE3D); IPR035216 (PTHR11599:PANTHER); PTHR11599 (PANTHER); IPR023333 (PROSITE_PROFILES); cd03763 (CDD); IPR029055 (SUPERFAMILY)	C:GO:0005839; F:GO:0004175; F:GO:0004298; P:GO:0051603	C:proteasome core complex; F:endopeptidase activity; F:threonine-type endopeptidase activity; P:proteolysis involved in cellular protein catabolic process
[INTERPRO, BLASTED, MAPPED, ANNOTATED]	332	XP_003439686.2	serine threonine- kinase Nek6-like	50	0	92.76	3	F:GO:0005524; F:GO:0004672; P:GO:0006468	F:ATP binding; F:protein kinase activity; P:protein phosphorylation	IPR001245 (PRINTS); IPR000719 (SMART); G3DSA:1.10.510.10 (GENE3D); PIRSF000654 (PIRSF); IPR000719 (PFAM); G3DSA:3.30.200.20 (GENE3D); PTHR43289 (PANTHER); PTHR43289:SF4 (PANTHER); IPR000719 (PROSITE_PROFILES); cd08224 (CDD); IPR011009 (SUPERFAMILY)	F:GO:0005524; F:GO:0004672; P:GO:0006468	F:ATP binding; F:protein kinase activity; P:protein phosphorylation
[INTERPRO, BLASTED, MAPPED, ANNOTATED]	1466	XP_005449560.1	crumbs homolog 2-like	50	0	82.78	1	F:GO:0005509	F:calcium ion binding	PR01983 (PRINTS); PR00010 (PRINTS); IPR001881 (SMART); IPR000742 (SMART); IPR001791 (SMART); IPR000742 (PFAM); G3DSA:2.10.25.10 (GENE3D); IPR001791 (PFAM); G3DSA:2.10.25.10 (GENE3D); G3DSA:2.10.25.10 (GENE3D); G3DSA:2.60.120.200 (GENE3D); G3DSA:2.10.25.10 (GENE3D); G3DSA:2.10.25.10 (GENE3D); IPR013032 (PFAM); G3DSA:2.60.120.200 (GENE3D); G3DSA:2.10.25.10 (GENE3D); G3DSA:2.10.25.10 (GENE3D); G3DSA…	F:GO:0005509	F:calcium ion binding
[INTERPRO, BLASTED, MAPPED, ANNOTATED]	580	XP_005449557.1	ras-specific guanine nucleotide-releasing factor 1	50	0	91.28	2	P:GO:0007264; F:GO:0005085	P:small GTPase mediated signal transduction; F:guanyl-nucleotide exchange factor activity	IPR001895 (SMART); IPR001849 (SMART); IPR001895 (PFAM); IPR036964 (G3DSA:1.10.840.GENE3D); IPR011993 (G3DSA:2.30.29.GENE3D); IPR001849 (PFAM); mobidb-lite (MOBIDB_LITE); PTHR23113 (PANTHER); PTHR23113:SF167 (PANTHER); IPR001849 (PROSITE_PROFILES); IPR001895 (PROSITE_PROFILES); cd13310 (CDD); IPR001895 (CDD); IPR011993 (SUPERFAMILY); IPR023578 (SUPERFAMILY)	P:GO:0007264; F:GO:0005085	P:small GTPase mediated signal transduction; F:guanyl-nucleotide exchange factor activity
[INTERPRO, BLASTED]	519	XP_005449556.1	angiopoietin-related 2-like	50	0	84.54				IPR002181 (SMART); IPR014716 (G3DSA:3.90.215.GENE3D); IPR002181 (PFAM); IPR014715 (G3DSA:4.10.530.GENE3D); mobidb-lite (MOBIDB_LITE); PTHR19143 (PANTHER); PTHR19143:SF24 (PANTHER); IPR002181 (PROSITE_PROFILES); IPR002181 (CDD); IPR036056 (SUPERFAMILY)	no GO terms	no GO terms
[INTERPRO, BLASTED, MAPPED, ANNOTATED]	530	XP_005449535.1	DNA-directed DNA RNA polymerase mu	50	0	79.04	4	C:GO:0005634; F:GO:0003677; P:GO:0006281; F:GO:0003887	C:nucleus; F:DNA binding; P:DNA repair; F:DNA-directed DNA polymerase activity	IPR022312 (PRINTS); IPR001726 (PRINTS); IPR002054 (SMART); IPR018944 (PFAM); IPR036420 (G3DSA:3.40.50.GENE3D); IPR001726 (PIRSF); IPR027249 (PIRSF); IPR010996 (PFAM); IPR028207 (PFAM); G3DSA:3.30.460.10 (GENE3D); G3DSA:1.10.150.20 (GENE3D); IPR037160 (G3DSA:3.30.210.GENE3D); IPR027421 (G3DSA:1.10.150.GENE3D); IPR029398 (PFAM); mobidb-lite (MOBIDB_LITE); PTHR11276 (PANTHER); PTHR11276:SF24 (PANTHE…	F:GO:0003677; C:GO:0005634; P:GO:0006281; F:GO:0003887; F:GO:0034061	F:DNA binding; C:nucleus; P:DNA repair; F:DNA-directed DNA polymerase activity; F:DNA polymerase activity
[INTERPRO, BLASTED, MAPPED, ANNOTATED]	290	XP_005449534.1	homeobox vent1-like	50	5.2322e-174	69.08	1	F:GO:0003677	F:DNA binding	IPR001356 (SMART); IPR001356 (PFAM); G3DSA:1.10.10.60 (GENE3D); mobidb-lite (MOBIDB_LITE); mobidb-lite (MOBIDB_LITE); PTHR24335 (PANTHER); PTHR24335:SF4 (PANTHER); IPR001356 (PROSITE_PROFILES); IPR001356 (CDD); IPR009057 (SUPERFAMILY)	F:GO:0003677	F:DNA binding
[INTERPRO, BLASTED, MAPPED, ANNOTATED]	507	XP_005449529.1	scavenger receptor class B member 1 isoform X1	50	0	92.46	1	C:GO:0016020	C:membrane	IPR005428 (PRINTS); IPR002159 (PRINTS); IPR002159 (PFAM); PTHR11923:SF51 (PANTHER); IPR002159 (PANTHER)	C:GO:0016020	C:membrane
[INTERPRO, BLASTED, MAPPED, ANNOTATED]	935	XP_005449519.1	seizure 6 isoform X1	50	0	94	1	C:GO:0016021	C:integral component of membrane	IPR000436 (SMART); IPR000859 (SMART); G3DSA:2.10.70.10 (GENE3D); IPR035914 (G3DSA:2.60.120.GENE3D); IPR000436 (PFAM); IPR035914 (G3DSA:2.60.120.GENE3D); IPR000859 (PFAM); G3DSA:2.10.70.10 (GENE3D); G3DSA:2.10.70.10 (GENE3D); G3DSA:2.10.70.10 (GENE3D); G3DSA:2.10.70.10 (GENE3D); mobidb-lite (MOBIDB_LITE); mobidb-lite (MOBIDB_LITE); PTHR19325 (PANTHER); PTHR19325:SF81 (PANTHER); IPR000436 (PROSITE_…	no GO terms	no GO terms
[INTERPRO, BLASTED, MAPPED, ANNOTATED]	469	XP_005449510.1	myocyte-specific enhancer factor 2C-like isoform X1	50	0	85.36	3	F:GO:0000977; F:GO:0046983; P:GO:0045944	F:RNA polymerase II regulatory region sequence-specific DNA binding; F:protein dimerization activity; P:positive regulation of transcription from RNA polymerase II promoter	IPR002100 (PRINTS); IPR002100 (SMART); IPR036879 (G3DSA:3.40.1810.GENE3D); IPR022102 (PFAM); IPR002100 (PFAM); mobidb-lite (MOBIDB_LITE); mobidb-lite (MOBIDB_LITE); mobidb-lite (MOBIDB_LITE); mobidb-lite (MOBIDB_LITE); PTHR11945 (PANTHER); PTHR11945:SF356 (PANTHER); IPR002100 (PROSITE_PROFILES); IPR033896 (CDD); IPR036879 (SUPERFAMILY)	F:GO:0003677; F:GO:0000977; F:GO:0046983; P:GO:0045944	F:DNA binding; F:RNA polymerase II regulatory region sequence-specific DNA binding; F:protein dimerization activity; P:positive regulation of transcription from RNA polymerase II promoter
[INTERPRO, BLASTED, MAPPED, ANNOTATED]	1444	XP_003439666.2	versican core -like	50	0	75.18	3	F:GO:0005509; P:GO:0007155; F:GO:0005540	F:calcium ion binding; P:cell adhesion; F:hyaluronic acid binding	IPR000538 (PRINTS); IPR001304 (SMART); IPR001881 (SMART); IPR000436 (SMART); IPR000742 (SMART); IPR003599 (SMART); IPR000538 (SMART); IPR013783 (G3DSA:2.60.40.GENE3D); G3DSA:2.10.70.10 (GENE3D); IPR013032 (PFAM); IPR013106 (PFAM); IPR016186 (G3DSA:3.10.100.GENE3D); IPR016186 (G3DSA:3.10.100.GENE3D); IPR000538 (PFAM); IPR001304 (PFAM); G3DSA:2.60.120.200 (GENE3D); G3DSA:2.10.25.10 (GENE3D); IPR000…	F:GO:0005509; P:GO:0007155; F:GO:0005540	F:calcium ion binding; P:cell adhesion; F:hyaluronic acid binding
[INTERPRO, BLASTED, MAPPED, ANNOTATED]	275	XP_005449506.1	zinc finger CCHC domain-containing 9	50	2.11136e-164	80.68	2	F:GO:0003676; F:GO:0008270	F:nucleic acid binding; F:zinc ion binding	IPR001878 (SMART); IPR036875 (G3DSA:4.10.60.GENE3D); IPR036875 (G3DSA:4.10.60.GENE3D); IPR001878 (PFAM); IPR036875 (G3DSA:4.10.60.GENE3D); IPR036875 (G3DSA:4.10.60.GENE3D); mobidb-lite (MOBIDB_LITE); PTHR23002 (PANTHER); PTHR23002:SF48 (PANTHER); IPR001878 (PROSITE_PROFILES); IPR036875 (SUPERFAMILY); IPR036875 (SUPERFAMILY)	F:GO:0003676; F:GO:0008270	F:nucleic acid binding; F:zinc ion binding
[INTERPRO, BLASTED, MAPPED, ANNOTATED]	270	XP_005449505.1	astacin-like metalloprotease toxin 5	50	0	73.88	3	F:GO:0008270; P:GO:0006508; F:GO:0004222	F:zinc ion binding; P:proteolysis; F:metalloendopeptidase activity	IPR001506 (PRINTS); IPR006026 (SMART); IPR024079 (G3DSA:3.40.390.GENE3D); IPR001506 (PFAM); PTHR10127 (PANTHER); IPR034035 (CDD); SSF55486 (SUPERFAMILY)	F:GO:0008270; P:GO:0006508; F:GO:0004222; F:GO:0008237	F:zinc ion binding; P:proteolysis; F:metalloendopeptidase activity; F:metallopeptidase activity
[INTERPRO, BLASTED]	1092	XP_005449502.1	PREDICTED: uncharacterized protein C9orf172 homolog	50	0	87.14				mobidb-lite (MOBIDB_LITE); mobidb-lite (MOBIDB_LITE); mobidb-lite (MOBIDB_LITE); mobidb-lite (MOBIDB_LITE); mobidb-lite (MOBIDB_LITE); PTHR21517 (PANTHER)	no GO terms	no GO terms
[INTERPRO, BLASTED, MAPPED, ANNOTATED]	343	XP_005449501.1	LIM homeobox LMX-	50	0	77.82	1	F:GO:0003677	F:DNA binding	IPR001356 (SMART); IPR001781 (SMART); G3DSA:2.10.110.10 (GENE3D); G3DSA:2.10.110.10 (GENE3D); IPR001781 (PFAM); IPR001356 (PFAM); G3DSA:1.10.10.60 (GENE3D); PTHR24208 (PANTHER); PTHR24208:SF88 (PANTHER); IPR001781 (PROSITE_PROFILES); IPR001356 (PROSITE_PROFILES); IPR001356 (CDD); cd09371 (CDD); SSF57716 (SUPERFAMILY); SSF57716 (SUPERFAMILY); IPR009057 (SUPERFAMILY)	F:GO:0003677	F:DNA binding
[INTERPRO, BLASTED, MAPPED, ANNOTATED]	271	XP_005449500.1	probable palmitoyltransferase ZDHHC12 isoform X1	50	3.38341e-143	92.52	3	F:GO:0008270; F:GO:0019706; C:GO:0016021	F:zinc ion binding; F:protein-cysteine S-palmitoyltransferase activity; C:integral component of membrane	IPR001594 (PFAM); PTHR22883:SF212 (PANTHER); PTHR22883 (PANTHER); PS50216 (PROSITE_PROFILES)	no GO terms	no GO terms
[INTERPRO, BLASTED, MAPPED, ANNOTATED]	924	XP_005449497.1	serine threonine- kinase N2-like	50	0	85.88	5	F:GO:0005524; P:GO:0007165; F:GO:0004674; P:GO:0006468; F:GO:0017049	F:ATP binding; P:signal transduction; F:protein serine/threonine kinase activity; P:protein phosphorylation; F:GTP-Rho binding	IPR011072 (SMART); IPR000961 (SMART); IPR000719 (SMART); G3DSA:1.10.287.160 (GENE3D); IPR017892 (PFAM); G3DSA:1.10.510.10 (GENE3D); IPR011072 (PFAM); IPR000719 (PFAM); G3DSA:1.10.287.160 (GENE3D); G3DSA:3.30.200.20 (GENE3D); IPR035892 (G3DSA:2.60.40.GENE3D); mobidb-lite (MOBIDB_LITE); mobidb-lite (MOBIDB_LITE); PTHR24356 (PANTHER); PTHR24356:SF230 (PANTHER); IPR000961 (PROSITE_PROFILES); IPR00071…	F:GO:0005524; P:GO:0007165; F:GO:0004672; P:GO:0006468; F:GO:0004674; F:GO:0017049	F:ATP binding; P:signal transduction; F:protein kinase activity; P:protein phosphorylation; F:protein serine/threonine kinase activity; F:GTP-Rho binding
[INTERPRO, BLASTED]	835	XP_005449490.1	outer dense fiber 2 isoform X1	50	0	90.5				G3DSA:1.20.5.340 (GENE3D); G3DSA:1.20.5.170 (GENE3D); G3DSA:1.20.5.50 (GENE3D); G3DSA:1.20.5.50 (GENE3D); IPR026099 (PANTHER); PTHR23162:SF10 (PANTHER)	no GO terms	no GO terms
[INTERPRO, BLASTED, ANNOTATED]	419	XP_005449489.1	S-phase kinase-associated 2	50	0	76.72	1	F:GO:0005515	F:protein binding	IPR001810 (SMART); IPR032675 (G3DSA:3.80.10.GENE3D); IPR001810 (PFAM); PTHR44320 (PANTHER); IPR001810 (PROSITE_PROFILES); SSF52047 (SUPERFAMILY); IPR036047 (SUPERFAMILY)	F:GO:0005515	F:protein binding
[INTERPRO, BLASTED, MAPPED, ANNOTATED]	438	XP_005449486.1	NAD kinase mitochondrial isoform X1	50	0	90.18	3	F:GO:0003951; P:GO:0019674; P:GO:0006741	F:NAD+ kinase activity; P:NAD metabolic process; P:NADP biosynthetic process	IPR002504 (PFAM); IPR012355 (PIRSF); IPR017437 (G3DSA:2.60.200.GENE3D); IPR017438 (G3DSA:3.40.50.GENE3D); PTHR13158 (PANTHER); PTHR13158:SF5 (PANTHER); IPR016064 (SUPERFAMILY)	F:GO:0003951; P:GO:0008152; P:GO:0019674; P:GO:0006741	F:NAD+ kinase activity; P:metabolic process; P:NAD metabolic process; P:NADP biosynthetic process
[INTERPRO, BLASTED, MAPPED, ANNOTATED]	196	XP_005449485.1	lamin-B1	50	6.82423e-123	84.32	2	F:GO:0005198; C:GO:0005882	F:structural molecule activity; C:intermediate filament	IPR036415 (G3DSA:2.60.40.GENE3D); G3DSA:1.20.5.170 (GENE3D); IPR001664 (PFAM); mobidb-lite (MOBIDB_LITE); IPR001664 (PANTHER); PTHR23239:SF157 (PANTHER); SSF64593 (SUPERFAMILY); IPR036415 (SUPERFAMILY)	F:GO:0005198; C:GO:0005882	F:structural molecule activity; C:intermediate filament
[INTERPRO, BLASTED, MAPPED, ANNOTATED]	1124	XP_005449484.1	multiple epidermal growth factor-like domains 10	50	0	87.48	1	F:GO:0005515	F:protein binding	PR00011 (PRINTS); IPR002049 (SMART); IPR000742 (SMART); IPR013032 (PFAM); G3DSA:2.10.25.10 (GENE3D); G3DSA:2.10.25.10 (GENE3D); IPR013111 (PFAM); G3DSA:2.10.25.10 (GENE3D); G3DSA:2.170.300.10 (GENE3D); IPR002049 (PFAM); PTHR24035 (PANTHER); PTHR24035:SF123 (PANTHER); PD936484 (PRODOM); IPR000742 (PROSITE_PROFILES); IPR011489 (PROSITE_PROFILES); cd00055 (CDD)	F:GO:0005515	F:protein binding
[INTERPRO, BLASTED, MAPPED, ANNOTATED]	616	XP_005449475.1	tyrosine- kinase SYK isoform X1	50	0	88.68	5	F:GO:0005524; F:GO:0004715; C:GO:0005737; P:GO:0006468; P:GO:0035556	F:ATP binding; F:non-membrane spanning protein tyrosine kinase activity; C:cytoplasm; P:protein phosphorylation; P:intracellular signal transduction	IPR000980 (PRINTS); IPR001245 (PRINTS); IPR000980 (SMART); IPR020635 (SMART); G3DSA:3.30.200.20 (GENE3D); IPR036860 (G3DSA:3.30.505.GENE3D); IPR023420 (G3DSA:1.10.930.GENE3D); IPR000980 (PFAM); IPR036860 (G3DSA:3.30.505.GENE3D); IPR001245 (PFAM); G3DSA:1.10.510.10 (GENE3D); IPR012234 (PIRSF); mobidb-lite (MOBIDB_LITE); PTHR24418 (PANTHER); PTHR24418:SF231 (PANTHER); IPR000980 (PROSITE_PROFILES); …	F:GO:0005524; F:GO:0004713; F:GO:0004715; C:GO:0005737; F:GO:0004672; P:GO:0006468; P:GO:0035556	F:ATP binding; F:protein tyrosine kinase activity; F:non-membrane spanning protein tyrosine kinase activity; C:cytoplasm; F:protein kinase activity; P:protein phosphorylation; P:intracellular signal transduction
[INTERPRO, BLASTED, MAPPED, ANNOTATED]	1791	XP_003439500.2	chromodomain-helicase-DNA-binding 1	50	0	94.72	1	F:GO:0005524	F:ATP binding	IPR025260 (SMART); IPR001650 (SMART); IPR000953 (SMART); IPR014001 (SMART); IPR025260 (PFAM); IPR000330 (PFAM); IPR001650 (PFAM); G3DSA:2.40.50.40 (GENE3D); G3DSA:3.40.50.300 (GENE3D); IPR023780 (PFAM); G3DSA:3.40.50.10810 (GENE3D); G3DSA:2.40.50.40 (GENE3D); mobidb-lite (MOBIDB_LITE); mobidb-lite (MOBIDB_LITE); mobidb-lite (MOBIDB_LITE); mobidb-lite (MOBIDB_LITE); mobidb-lite (MOBIDB_LITE); PTHR…	F:GO:0005524	F:ATP binding
[INTERPRO, BLASTED, ANNOTATED]	1209	XP_005449473.1	PREDICTED: uncharacterized protein LOC102080126	50	0	74.98	1	F:GO:0005515	F:protein binding	IPR001478 (SMART); IPR001849 (SMART); G3DSA:2.30.42.10 (GENE3D); IPR001478 (PFAM); IPR011993 (G3DSA:2.30.29.GENE3D); IPR001849 (PFAM); mobidb-lite (MOBIDB_LITE); mobidb-lite (MOBIDB_LITE); mobidb-lite (MOBIDB_LITE); PTHR12752:SF2 (PANTHER); PTHR12752 (PANTHER); IPR001849 (PROSITE_PROFILES); IPR001478 (PROSITE_PROFILES); cd00992 (CDD); IPR011993 (SUPERFAMILY); IPR011993 (SUPERFAMILY); IPR036034 (S…	F:GO:0005515	F:protein binding
[INTERPRO, BLASTED]	321	XP_005449470.1	polycystic kidney disease 1-like 3 isoform X1	30	0	62.73				mobidb-lite (MOBIDB_LITE)	no GO terms	no GO terms
[INTERPRO, BLASTED, MAPPED, ANNOTATED]	842	XP_005449468.1	lon protease homolog peroxisomal	50	0	92.22	4	F:GO:0005524; P:GO:0006515; F:GO:0004252; F:GO:0004176	F:ATP binding; P:misfolded or incompletely synthesized protein catabolic process; F:serine-type endopeptidase activity; F:ATP-dependent peptidase activity	PR00830 (PRINTS); IPR003111 (SMART); IPR003593 (SMART); IPR014721 (G3DSA:3.30.230.GENE3D); IPR003959 (PFAM); G3DSA:3.40.50.300 (GENE3D); G3DSA:1.10.4060.10 (GENE3D); IPR004815 (PIRSF); IPR008269 (PFAM); G3DSA:2.30.130.40 (GENE3D); IPR003111 (PFAM); G3DSA:1.10.8.60 (GENE3D); IPR004815 (TIGRFAM); PTHR10046:SF24 (PANTHER); IPR027065 (PANTHER); IPR008269 (PROSITE_PROFILES); IPR027501 (HAMAP); IPR0031…	F:GO:0005524; P:GO:0006515; P:GO:0030163; P:GO:0006508; F:GO:0004252; F:GO:0004176	F:ATP binding; P:misfolded or incompletely synthesized protein catabolic process; P:protein catabolic process; P:proteolysis; F:serine-type endopeptidase activity; F:ATP-dependent peptidase activity
[INTERPRO, BLASTED, MAPPED, ANNOTATED]	1943	XP_005449458.1	NLRC5 isoform X1	50	0	78.98	1	F:GO:0005515	F:protein binding	SM00368 (SMART); PF05729 (PFAM); G3DSA:3.40.50.300 (GENE3D); G3DSA:3.40.50.2000 (GENE3D); IPR032675 (G3DSA:3.80.10.GENE3D); IPR001611 (PFAM); G3DSA:3.40.50.10480 (GENE3D); IPR032675 (G3DSA:3.80.10.GENE3D); mobidb-lite (MOBIDB_LITE); mobidb-lite (MOBIDB_LITE); PTHR24106 (PANTHER); PTHR24106:SF16 (PANTHER); IPR007111 (PROSITE_PROFILES); IPR027417 (SUPERFAMILY); SSF52047 (SUPERFAMILY); SSF52047 (SUP…	F:GO:0005515	F:protein binding
[INTERPRO, BLASTED, MAPPED, ANNOTATED]	660	XP_005449457.1	synaptotagmin-2-like isoform X1	50	0	82.56	1	C:GO:0016021	C:integral component of membrane	IPR002347 (PRINTS); IPR002347 (PRINTS); IPR000008 (SMART); IPR035892 (G3DSA:2.60.40.GENE3D); IPR000008 (PFAM); IPR002347 (PFAM); G3DSA:3.40.50.720 (GENE3D); PTHR43544:SF9 (PANTHER); PTHR43544 (PANTHER); IPR000008 (PROSITE_PROFILES); cd05325 (CDD); IPR035892 (SUPERFAMILY); IPR035892 (SUPERFAMILY); IPR036291 (SUPERFAMILY)	no GO terms	no GO terms
[INTERPRO, BLASTED, MAPPED, ANNOTATED]	431	XP_005449454.1	N-terminal EF-hand calcium-binding 2 isoform X1	50	0	93.34	1	F:GO:0005509	F:calcium ion binding	IPR002048 (SMART); G3DSA:1.10.238.10 (GENE3D); G3DSA:3.30.70.100 (GENE3D); G3DSA:1.10.238.10 (GENE3D); IPR007138 (PFAM); G3DSA:1.10.238.10 (GENE3D); mobidb-lite (MOBIDB_LITE); mobidb-lite (MOBIDB_LITE); PTHR12178 (PANTHER); PTHR12178:SF2 (PANTHER); IPR002048 (PROSITE_PROFILES); IPR007138 (PROSITE_PROFILES); IPR002048 (CDD); IPR011008 (SUPERFAMILY); IPR011992 (SUPERFAMILY)	F:GO:0005509	F:calcium ion binding
[INTERPRO, BLASTED, MAPPED, ANNOTATED]	1082	XP_003439642.2	membrane-bound transcription factor site-1 protease	50	0	95	2	P:GO:0006508; F:GO:0004252	P:proteolysis; F:serine-type endopeptidase activity	IPR015500 (PRINTS); IPR029062 (G3DSA:3.40.50.GENE3D); IPR000209 (PFAM); IPR036852 (G3DSA:3.40.50.GENE3D); mobidb-lite (MOBIDB_LITE); PTHR43806:SF7 (PANTHER); PTHR43806 (PANTHER); IPR034185 (CDD); IPR036852 (SUPERFAMILY)	P:GO:0006508; F:GO:0004252	P:proteolysis; F:serine-type endopeptidase activity
[INTERPRO, BLASTED, MAPPED, ANNOTATED]	434	XP_005449451.1	serine threonine- kinase H1	50	0	91.1	3	F:GO:0005524; F:GO:0004672; P:GO:0006468	F:ATP binding; F:protein kinase activity; P:protein phosphorylation	IPR000719 (SMART); G3DSA:1.10.510.10 (GENE3D); IPR000719 (PFAM); G3DSA:3.30.200.20 (GENE3D); mobidb-lite (MOBIDB_LITE); mobidb-lite (MOBIDB_LITE); PTHR24347:SF254 (PANTHER); PTHR24347 (PANTHER); IPR000719 (PROSITE_PROFILES); cd14087 (CDD); IPR011009 (SUPERFAMILY)	F:GO:0005524; F:GO:0004672; P:GO:0006468	F:ATP binding; F:protein kinase activity; P:protein phosphorylation
[INTERPRO, BLASTED, ANNOTATED]	1392	XP_005449450.1	enhancer of mRNA-decapping 4	50	0	91.16	1	F:GO:0005515	F:protein binding	IPR001680 (SMART); G3DSA:1.20.5.1230 (GENE3D); G3DSA:1.20.58.60 (GENE3D); IPR015943 (G3DSA:2.130.10.GENE3D); G3DSA:1.10.220.100 (GENE3D); IPR032401 (PFAM); mobidb-lite (MOBIDB_LITE); mobidb-lite (MOBIDB_LITE); mobidb-lite (MOBIDB_LITE); mobidb-lite (MOBIDB_LITE); mobidb-lite (MOBIDB_LITE); mobidb-lite (MOBIDB_LITE); mobidb-lite (MOBIDB_LITE); PTHR15598:SF5 (PANTHER); PTHR15598 (PANTHER); IPR01798…	F:GO:0005515	F:protein binding
[INTERPRO, BLASTED, MAPPED, ANNOTATED]	127	XP_005449449.1	nuclear transport factor 2	50	6.94826e-91	96.16	15	P:GO:0071806; P:GO:0042307; P:GO:0090204; F:GO:0008320; P:GO:1904046; C:GO:0005640; P:GO:0006611; F:GO:0008536; C:GO:0005654; C:GO:0044613; C:GO:0005637; C:GO:0070062; P:GO:0000060; C:GO:0005829; P:GO:0051028	P:protein transmembrane transport; P:positive regulation of protein import into nucleus; P:protein localization to nuclear pore; F:protein transmembrane transporter activity; P:negative regulation of vascular endothelial growth factor production; C:nuclear outer membrane; P:protein export from nucleus; F:Ran GTPase binding; C:nucleoplasm; C:nuclear pore central transport channel; C:nuclear inner …	G3DSA:3.10.450.50 (GENE3D); IPR002075 (PFAM); PTHR12612:SF0 (PANTHER); PTHR12612 (PANTHER); IPR018222 (PROSITE_PROFILES); IPR018222 (CDD); IPR032710 (SUPERFAMILY)	no GO terms	no GO terms
[INTERPRO, BLASTED]	405	XP_005449447.1	translin-associated factor X-interacting 1 isoform X2	50	0	76.18				G3DSA:1.20.58.130 (GENE3D); IPR032755 (PFAM); G3DSA:1.20.5.400 (GENE3D); mobidb-lite (MOBIDB_LITE); mobidb-lite (MOBIDB_LITE); PTHR16306:SF0 (PANTHER); PTHR16306 (PANTHER)	no GO terms	no GO terms
[INTERPRO, BLASTED, ANNOTATED]	617	XP_005449446.1	ran-binding 10 isoform X1	50	0	94.24	1	F:GO:0005515	F:protein binding	IPR003877 (SMART); IPR006595 (SMART); IPR013144 (SMART); IPR006594 (PFAM); IPR003877 (PFAM); IPR024964 (PFAM); mobidb-lite (MOBIDB_LITE); PTHR12864 (PANTHER); PTHR12864:SF19 (PANTHER); IPR006595 (PROSITE_PROFILES); IPR001870 (PROSITE_PROFILES); IPR006594 (PROSITE_PROFILES); IPR035782 (CDD); IPR013320 (SUPERFAMILY)	F:GO:0005515	F:protein binding
[INTERPRO, BLASTED, MAPPED, ANNOTATED]	806	XP_005449441.1	junctophilin-3	50	0	85.74	1	C:GO:0030314	C:junctional membrane complex	IPR003409 (SMART); G3DSA:2.20.110.10 (GENE3D); IPR017191 (PIRSF); IPR003409 (PFAM); mobidb-lite (MOBIDB_LITE); mobidb-lite (MOBIDB_LITE); PTHR23085 (PANTHER); PTHR23085:SF7 (PANTHER); SSF82185 (SUPERFAMILY); SSF82185 (SUPERFAMILY); SSF82185 (SUPERFAMILY)	C:GO:0030314	C:junctional membrane complex
[INTERPRO, BLASTED, ANNOTATED]	580	XP_005449440.1	kelch domain-containing 4	50	0	86.34	1	F:GO:0005515	F:protein binding	IPR015915 (G3DSA:2.120.10.GENE3D); IPR037293 (G3DSA:2.130.10.GENE3D); PF13418 (PFAM); PF13415 (PFAM); PF13854 (PFAM); mobidb-lite (MOBIDB_LITE); mobidb-lite (MOBIDB_LITE); mobidb-lite (MOBIDB_LITE); mobidb-lite (MOBIDB_LITE); PTHR23244 (PANTHER); PTHR23244:SF410 (PANTHER); IPR015915 (SUPERFAMILY); IPR015915 (SUPERFAMILY)	F:GO:0005515	F:protein binding
[INTERPRO, BLASTED, MAPPED, ANNOTATED]	380	XP_005449435.1	fatty acid 2-hydroxylase	50	0	88.52	5	F:GO:0005506; F:GO:0080132; C:GO:0016021; P:GO:0008610; P:GO:0055114	F:iron ion binding; F:fatty acid alpha-hydroxylase activity; C:integral component of membrane; P:lipid biosynthetic process; P:oxidation-reduction process	IPR001199 (PRINTS); IPR001199 (SMART); IPR014430 (PIRSF); IPR001199 (PFAM); IPR036400 (G3DSA:3.10.120.GENE3D); IPR006694 (PFAM); mobidb-lite (MOBIDB_LITE); mobidb-lite (MOBIDB_LITE); PTHR12863 (PANTHER); IPR001199 (PROSITE_PROFILES); IPR036400 (SUPERFAMILY)	F:GO:0005506; F:GO:0016491; F:GO:0080132; P:GO:0006629; C:GO:0016021; P:GO:0008610; P:GO:0055114	F:iron ion binding; F:oxidoreductase activity; F:fatty acid alpha-hydroxylase activity; P:lipid metabolic process; C:integral component of membrane; P:lipid biosynthetic process; P:oxidation-reduction process
[INTERPRO, BLASTED, MAPPED, ANNOTATED]	696	XP_003439632.2	anoctamin-10-like	50	0	86.06	1	C:GO:0016021	C:integral component of membrane	IPR007632 (PFAM); PTHR12308:SF36 (PANTHER); IPR007632 (PANTHER)	no GO terms	no GO terms
[INTERPRO, BLASTED, MAPPED, ANNOTATED]	625	XP_005449434.1	serine threonine- kinase SRK2H-like	50	0	87.52	3	F:GO:0005524; F:GO:0004672; P:GO:0006468	F:ATP binding; F:protein kinase activity; P:protein phosphorylation	IPR000719 (SMART); G3DSA:1.10.510.10 (GENE3D); G3DSA:3.30.200.20 (GENE3D); IPR000719 (PFAM); mobidb-lite (MOBIDB_LITE); mobidb-lite (MOBIDB_LITE); PTHR24343 (PANTHER); PTHR24343:SF170 (PANTHER); IPR000719 (PROSITE_PROFILES); cd14074 (CDD); IPR011009 (SUPERFAMILY)	F:GO:0005524; F:GO:0004672; P:GO:0006468	F:ATP binding; F:protein kinase activity; P:protein phosphorylation
[INTERPRO, BLASTED, MAPPED, ANNOTATED]	1370	XP_005449421.1	homeodomain-interacting kinase 3-like isoform X1	50	0	85.2	3	F:GO:0005524; F:GO:0004672; P:GO:0006468	F:ATP binding; F:protein kinase activity; P:protein phosphorylation	IPR000719 (SMART); G3DSA:1.10.510.10 (GENE3D); IPR000719 (PFAM); G3DSA:3.30.200.20 (GENE3D); mobidb-lite (MOBIDB_LITE); mobidb-lite (MOBIDB_LITE); mobidb-lite (MOBIDB_LITE); mobidb-lite (MOBIDB_LITE); mobidb-lite (MOBIDB_LITE); mobidb-lite (MOBIDB_LITE); PTHR24058:SF45 (PANTHER); PTHR24058 (PANTHER); IPR000719 (PROSITE_PROFILES); cd14211 (CDD); IPR011009 (SUPERFAMILY)	F:GO:0005524; F:GO:0004672; P:GO:0006468	F:ATP binding; F:protein kinase activity; P:protein phosphorylation
[INTERPRO, BLASTED]	773	XP_005449418.1	spondin-1-like	50	0	89.88				IPR000884 (SMART); IPR000884 (PFAM); IPR036383 (G3DSA:2.20.100.GENE3D); IPR002861 (PFAM); IPR009465 (PFAM); IPR036383 (G3DSA:2.20.100.GENE3D); G3DSA:2.30.90.10 (GENE3D); PTHR11311 (PANTHER); PTHR11311:SF16 (PANTHER); IPR000884 (PROSITE_PROFILES); IPR002861 (PROSITE_PROFILES); IPR009465 (PROSITE_PROFILES); IPR002861 (CDD); IPR036383 (SUPERFAMILY); IPR036383 (SUPERFAMILY); IPR036383 (SUPERFAMILY); …	no GO terms	no GO terms
[INTERPRO, BLASTED, MAPPED, ANNOTATED]	647	XP_005449415.1	TBC1 domain family member 10B-like isoform X1	50	0	81.4	7	P:GO:0031338; P:GO:0090630; F:GO:0005096; C:GO:0012505; P:GO:0006886; F:GO:0017137; C:GO:0005622	P:regulation of vesicle fusion; P:activation of GTPase activity; F:GTPase activator activity; C:endomembrane system; P:intracellular protein transport; F:Rab GTPase binding; C:intracellular	IPR000195 (SMART); G3DSA:1.10.10.750 (GENE3D); IPR000195 (PFAM); G3DSA:1.10.8.270 (GENE3D); mobidb-lite (MOBIDB_LITE); mobidb-lite (MOBIDB_LITE); PTHR22957 (PANTHER); PTHR22957:SF193 (PANTHER); IPR000195 (PROSITE_PROFILES); IPR035969 (SUPERFAMILY); IPR035969 (SUPERFAMILY)	no GO terms	no GO terms
[INTERPRO, BLASTED, MAPPED, ANNOTATED]	480	XP_005449414.1	ras association domain-containing 10-like	50	0	81.76	1	P:GO:0007165	P:signal transduction	IPR000159 (SMART); G3DSA:3.10.20.90 (GENE3D); IPR000159 (PFAM); mobidb-lite (MOBIDB_LITE); IPR033634 (PTHR15286:PANTHER); IPR033593 (PANTHER); IPR000159 (PROSITE_PROFILES); IPR029071 (SUPERFAMILY)	P:GO:0007165	P:signal transduction
[INTERPRO, BLASTED, ANNOTATED]	1855	XP_005449409.1	methionine sulfoxide oxidase mical2b-like isoform X1	50	0	81.2	6	F:GO:0071949; C:GO:0005634; F:GO:0043914; F:GO:0003779; P:GO:0010735; P:GO:0030042	F:FAD binding; C:nucleus; F:NADPH:sulfur oxidoreductase activity; F:actin binding; P:positive regulation of transcription via serum response element binding; P:actin filament depolymerization	PR00420 (PRINTS); IPR001781 (SMART); IPR001715 (SMART); SM01203 (SMART); IPR022735 (PFAM); IPR036188 (G3DSA:3.50.50.GENE3D); IPR001715 (PFAM); IPR002938 (PFAM); IPR001781 (PFAM); IPR036872 (G3DSA:1.10.418.GENE3D); G3DSA:2.10.110.10 (GENE3D); mobidb-lite (MOBIDB_LITE); mobidb-lite (MOBIDB_LITE); mobidb-lite (MOBIDB_LITE); mobidb-lite (MOBIDB_LITE); mobidb-lite (MOBIDB_LITE); mobidb-lite (MOBIDB_LI…	F:GO:0071949; C:GO:0005634; F:GO:0043914; F:GO:0005515; F:GO:0003779; P:GO:0010735; P:GO:0030042	F:FAD binding; C:nucleus; F:NADPH:sulfur oxidoreductase activity; F:protein binding; F:actin binding; P:positive regulation of transcription via serum response element binding; P:actin filament depolymerization
[INTERPRO, BLASTED, MAPPED, ANNOTATED]	520	XP_005449408.1	KDEL motif-containing 2	50	0	86.7	1	F:GO:0005515	F:protein binding	IPR006598 (SMART); IPR001298 (SMART); IPR013783 (G3DSA:2.60.40.GENE3D); IPR017868 (PFAM); IPR006598 (PFAM); PTHR12203 (PANTHER); PTHR12203:SF18 (PANTHER); IPR017868 (PROSITE_PROFILES); IPR014756 (SUPERFAMILY)	F:GO:0005515	F:protein binding
[INTERPRO, BLASTED, MAPPED, ANNOTATED]	638	XP_005449385.1	aryl hydrocarbon receptor nuclear translocator 1	50	0	97.34	6	C:GO:0005634; C:GO:0005667; F:GO:0003700; C:GO:0005737; P:GO:0006355; F:GO:0046983	C:nucleus; C:transcription factor complex; F:transcription factor activity, sequence-specific DNA binding; C:cytoplasm; P:regulation of transcription, DNA-templated; F:protein dimerization activity	IPR001067 (PRINTS); IPR001610 (SMART); IPR000014 (SMART); IPR011598 (SMART); G3DSA:3.30.450.20 (GENE3D); IPR011598 (PFAM); IPR000014 (TIGRFAM); IPR013767 (PFAM); G3DSA:3.30.450.20 (GENE3D); IPR036638 (G3DSA:4.10.280.GENE3D); PF14598 (PFAM); mobidb-lite (MOBIDB_LITE); mobidb-lite (MOBIDB_LITE); PTHR23042:SF52 (PANTHER); PTHR23042 (PANTHER); IPR000014 (PROSITE_PROFILES); IPR011598 (PROSITE_PROFILES…	C:GO:0005667; C:GO:0005634; F:GO:0003700; C:GO:0005737; P:GO:0006355; F:GO:0046983	C:transcription factor complex; C:nucleus; F:transcription factor activity, sequence-specific DNA binding; C:cytoplasm; P:regulation of transcription, DNA-templated; F:protein dimerization activity
[INTERPRO, BLASTED, ANNOTATED]	553	XP_005449384.1	BTB POZ domain-containing 10-like isoform X1	50	0	87.66	1	F:GO:0005515	F:protein binding	IPR000210 (SMART); PF16017 (PFAM); G3DSA:3.30.710.10 (GENE3D); mobidb-lite (MOBIDB_LITE); mobidb-lite (MOBIDB_LITE); PTHR21637 (PANTHER); PTHR21637:SF5 (PANTHER); IPR011333 (SUPERFAMILY)	F:GO:0005515	F:protein binding
[INTERPRO, BLASTED, MAPPED, ANNOTATED]	95	XP_005449380.1	C-C motif chemokine 4-like	50	3.41215e-59	65.88	3	P:GO:0006955; C:GO:0005576; F:GO:0008009	P:immune response; C:extracellular region; F:chemokine activity	IPR001811 (SMART); G3DSA:2.40.50.40 (GENE3D); IPR001811 (PFAM); PTHR12015 (PANTHER); PTHR12015:SF148 (PANTHER); IPR036048 (SUPERFAMILY)	P:GO:0006955; F:GO:0008009; C:GO:0005576	P:immune response; F:chemokine activity; C:extracellular region
[INTERPRO, BLASTED, MAPPED, ANNOTATED]	629	XP_005449376.1	zinc finger 276	50	0	75.54	3	F:GO:0003676; C:GO:0005634; F:GO:0008270	F:nucleic acid binding; C:nucleus; F:zinc ion binding	IPR013087 (SMART); IPR012934 (PFAM); G3DSA:3.30.160.60 (GENE3D); PF00096 (PFAM); G3DSA:2.40.155.10 (GENE3D); G3DSA:3.30.160.60 (GENE3D); G3DSA:3.30.160.60 (GENE3D); IPR013083 (G3DSA:3.30.40.GENE3D); G3DSA:3.30.160.60 (GENE3D); mobidb-lite (MOBIDB_LITE); mobidb-lite (MOBIDB_LITE); mobidb-lite (MOBIDB_LITE); PTHR44790 (PANTHER); IPR013087 (PROSITE_PROFILES); IPR036236 (SUPERFAMILY); IPR036236 (SUPE…	F:GO:0003676; C:GO:0005634; F:GO:0008270	F:nucleic acid binding; C:nucleus; F:zinc ion binding
[INTERPRO, BLASTED]	1450	XP_005449374.1	Fanconi anemia group A	50	0	78.64				IPR003516 (PRINTS); IPR031729 (PFAM); PTHR12047 (PANTHER)	no GO terms	no GO terms	10675442	10701586
[INTERPRO, BLASTED, MAPPED, ANNOTATED]	471	XP_005449373.1	P3 -like	50	0	87.88	2	P:GO:0055085; C:GO:0016021	P:transmembrane transport; C:integral component of membrane	IPR002657 (PFAM); IPR030210 (PTHR10361:PANTHER); IPR004710 (PANTHER)	P:GO:0055085; C:GO:0016020; C:GO:0016021	P:transmembrane transport; C:membrane; C:integral component of membrane
[INTERPRO, BLASTED, MAPPED, ANNOTATED]	797	XP_005449369.1	spire homolog 2	50	0	87.4	3	P:GO:0016192; F:GO:0003779; P:GO:0045010	P:vesicle-mediated transport; F:actin binding; P:actin nucleation	IPR003124 (SMART); IPR011019 (SMART); IPR011019 (PFAM); IPR013083 (G3DSA:3.30.40.GENE3D); G3DSA:1.10.510.10 (GENE3D); mobidb-lite (MOBIDB_LITE); mobidb-lite (MOBIDB_LITE); mobidb-lite (MOBIDB_LITE); mobidb-lite (MOBIDB_LITE); mobidb-lite (MOBIDB_LITE); mobidb-lite (MOBIDB_LITE); IPR029901 (PANTHER); IPR029904 (PTHR21345:PANTHER); IPR011019 (PROSITE_PROFILES); IPR003124 (PROSITE_PROFILES); cd15768…	P:GO:0016192; F:GO:0003779; P:GO:0045010	P:vesicle-mediated transport; F:actin binding; P:actin nucleation
[INTERPRO, BLASTED, MAPPED, ANNOTATED]	414	XP_003439611.2	carbohydrate sulfotransferase 6-like	50	0	82.8	3	P:GO:0005975; C:GO:0000139; F:GO:0008146	P:carbohydrate metabolic process; C:Golgi membrane; F:sulfotransferase activity	G3DSA:3.40.50.300 (GENE3D); IPR016469 (PIRSF); IPR000863 (PFAM); mobidb-lite (MOBIDB_LITE); PTHR10704:SF40 (PANTHER); PTHR10704 (PANTHER); IPR027417 (SUPERFAMILY)	P:GO:0005975; C:GO:0000139; F:GO:0008146	P:carbohydrate metabolic process; C:Golgi membrane; F:sulfotransferase activity
[INTERPRO, BLASTED, MAPPED, ANNOTATED]	411	XP_005449368.1	carbohydrate sulfotransferase 6-like	50	0	81.78	3	P:GO:0005975; C:GO:0000139; F:GO:0008146	P:carbohydrate metabolic process; C:Golgi membrane; F:sulfotransferase activity	IPR016469 (PIRSF); IPR000863 (PFAM); G3DSA:3.40.50.300 (GENE3D); mobidb-lite (MOBIDB_LITE); PTHR10704:SF40 (PANTHER); PTHR10704 (PANTHER); IPR027417 (SUPERFAMILY)	P:GO:0005975; F:GO:0008146; C:GO:0000139	P:carbohydrate metabolic process; F:sulfotransferase activity; C:Golgi membrane
[INTERPRO, BLASTED, MAPPED, ANNOTATED]	399	XP_003439608.2	carbohydrate sulfotransferase 6-like	50	0	86.72	3	P:GO:0005975; C:GO:0000139; F:GO:0008146	P:carbohydrate metabolic process; C:Golgi membrane; F:sulfotransferase activity	IPR016469 (PIRSF); G3DSA:3.40.50.300 (GENE3D); IPR000863 (PFAM); PTHR10704 (PANTHER); PTHR10704:SF40 (PANTHER); IPR027417 (SUPERFAMILY)	P:GO:0005975; C:GO:0000139; F:GO:0008146	P:carbohydrate metabolic process; C:Golgi membrane; F:sulfotransferase activity
[INTERPRO, BLASTED, MAPPED, ANNOTATED]	473	XP_005449358.1	diacylglycerol O-acyltransferase 1-like	50	0	75.04	2	P:GO:0019432; F:GO:0004144	P:triglyceride biosynthetic process; F:diacylglycerol O-acyltransferase activity	IPR004299 (PFAM); IPR014371 (PIRSF); IPR014371 (PANTHER); IPR027251 (PTHR10408:PANTHER)	F:GO:0008374; P:GO:0019432; F:GO:0004144	F:O-acyltransferase activity; P:triglyceride biosynthetic process; F:diacylglycerol O-acyltransferase activity
[INTERPRO, BLASTED, MAPPED, ANNOTATED]	721	XP_005449339.1	sphingomyelin phosphodiesterase 3	50	0	86.54	1	C:GO:0016021	C:integral component of membrane	IPR036691 (G3DSA:3.60.10.GENE3D); mobidb-lite (MOBIDB_LITE); mobidb-lite (MOBIDB_LITE); mobidb-lite (MOBIDB_LITE); PTHR16320:SF8 (PANTHER); PTHR16320 (PANTHER); cd09078 (CDD); IPR036691 (SUPERFAMILY)	no GO terms	no GO terms
[INTERPRO, BLASTED, MAPPED, ANNOTATED]	466	XP_005449332.1	NDRG4 isoform X1	50	0	93.96	6	C:GO:0005737; P:GO:0007165; P:GO:0070374; P:GO:0001947; P:GO:0007420; P:GO:0060038	C:cytoplasm; P:signal transduction; P:positive regulation of ERK1 and ERK2 cascade; P:heart looping; P:brain development; P:cardiac muscle cell proliferation	IPR029058 (G3DSA:3.40.50.GENE3D); IPR004142 (PFAM); mobidb-lite (MOBIDB_LITE); mobidb-lite (MOBIDB_LITE); IPR030695 (PTHR11034:PANTHER); IPR004142 (PANTHER); IPR029058 (SUPERFAMILY)	no GO terms	no GO terms
[INTERPRO, BLASTED, MAPPED, ANNOTATED]	971	XP_005449327.1	aminopeptidase N-like	50	0	74.3	3	F:GO:0008270; P:GO:0006508; F:GO:0008237	F:zinc ion binding; P:proteolysis; F:metallopeptidase activity	IPR014782 (PRINTS); IPR014782 (PFAM); IPR024571 (PFAM); G3DSA:2.60.40.1730 (GENE3D); G3DSA:1.10.390.10 (GENE3D); IPR001930 (PANTHER); PTHR11533:SF243 (PANTHER); IPR034016 (CDD); SSF55486 (SUPERFAMILY); SSF63737 (SUPERFAMILY)	F:GO:0008270; P:GO:0006508; F:GO:0008237	F:zinc ion binding; P:proteolysis; F:metallopeptidase activity
[INTERPRO, BLASTED, ANNOTATED]	383	XP_005449323.1	PREDICTED: uncharacterized protein LOC100708592	50	0	91.9	1	F:GO:0005515	F:protein binding	G3DSA:1.20.1280.50 (GENE3D); IPR001810 (PFAM); IPR032675 (G3DSA:3.80.10.GENE3D); PTHR16008 (PANTHER); IPR001810 (PROSITE_PROFILES); IPR036047 (SUPERFAMILY)	F:GO:0005515	F:protein binding
[INTERPRO, BLASTED, MAPPED, ANNOTATED]	711	XP_005449320.1	E3 ubiquitin- ligase RFWD3	50	0	85.72	5	C:GO:0005634; F:GO:0004842; F:GO:0005515; P:GO:0036297; P:GO:0016567	C:nucleus; F:ubiquitin-protein transferase activity; F:protein binding; P:interstrand cross-link repair; P:protein ubiquitination	IPR001841 (SMART); IPR001680 (SMART); IPR015943 (G3DSA:2.130.10.GENE3D); IPR001841 (PFAM); IPR013083 (G3DSA:3.30.40.GENE3D); mobidb-lite (MOBIDB_LITE); IPR037381 (PANTHER); PTHR16047:SF7 (PANTHER); IPR001841 (PROSITE_PROFILES); cd16450 (CDD); SSF57850 (SUPERFAMILY); IPR036322 (SUPERFAMILY)	F:GO:0004842; C:GO:0005634; F:GO:0005515; P:GO:0036297; P:GO:0016567	F:ubiquitin-protein transferase activity; C:nucleus; F:protein binding; P:interstrand cross-link repair; P:protein ubiquitination
[INTERPRO, BLASTED, MAPPED, ANNOTATED]	439	XP_005449316.1	fibulin-7-like	50	0	80.44	1	F:GO:0005509	F:calcium ion binding	IPR000436 (SMART); IPR001881 (SMART); IPR000742 (SMART); IPR026823 (PFAM); G3DSA:2.10.25.10 (GENE3D); G3DSA:2.10.70.10 (GENE3D); G3DSA:2.10.25.10 (GENE3D); G3DSA:2.10.25.10 (GENE3D); G3DSA:2.10.25.10 (GENE3D); G3DSA:2.10.25.10 (GENE3D); IPR000436 (PFAM); mobidb-lite (MOBIDB_LITE); PTHR44437:SF2 (PANTHER); PTHR44437 (PANTHER); IPR000436 (PROSITE_PROFILES); cd00054 (CDD); cd00054 (CDD); IPR000436 (…	F:GO:0005509	F:calcium ion binding
[INTERPRO, BLASTED, MAPPED]	213	XP_005449312.1	RNA-binding Raly isoform X1	50	2.00188e-93	71.02	2	C:GO:0016020; C:GO:0016021	C:membrane; C:integral component of membrane	mobidb-lite (MOBIDB_LITE); mobidb-lite (MOBIDB_LITE); PTHR13968:SF21 (PANTHER); PTHR13968 (PANTHER)	no GO terms	no GO terms
[INTERPRO, BLASTED, MAPPED, ANNOTATED]	1153	XP_005449307.1	voltage-dependent calcium channel subunit alpha-2 delta-4-like	50	0	92.94	4	C:GO:0005891; P:GO:0070588; P:GO:0051924; F:GO:0005246	C:voltage-gated calcium channel complex; P:calcium ion transmembrane transport; P:regulation of calcium ion transport; F:calcium channel regulator activity	IPR002035 (SMART); IPR002035 (PFAM); G3DSA:3.30.450.20 (GENE3D); G3DSA:3.30.450.20 (GENE3D); IPR013608 (PFAM); IPR013680 (PFAM); IPR036465 (G3DSA:3.40.50.GENE3D); PTHR10166:SF25 (PANTHER); PTHR10166 (PANTHER); IPR002035 (PROSITE_PROFILES); cd01463 (CDD); IPR036465 (SUPERFAMILY)	no GO terms	no GO terms
[INTERPRO, BLASTED, MAPPED, ANNOTATED]	283	XP_005449295.1	troponin fast skeletal muscle isoform X7	50	3.1754e-71	97.56	2	P:GO:0006937; C:GO:0005861	P:regulation of muscle contraction; C:troponin complex	G3DSA:1.20.5.350 (GENE3D); G3DSA:1.20.5.350 (GENE3D); IPR001978 (PFAM); mobidb-lite (MOBIDB_LITE); mobidb-lite (MOBIDB_LITE); IPR027707 (PANTHER); PTHR11521:SF19 (PANTHER); SSF90250 (SUPERFAMILY)	P:GO:0006937; C:GO:0005861	P:regulation of muscle contraction; C:troponin complex
[INTERPRO, BLASTED, MAPPED, ANNOTATED]	568	XP_003439440.2	non-muscle caldesmon-like	50	0	81.76	4	F:GO:0005516; F:GO:0003779; P:GO:0006936; F:GO:0017022	F:calmodulin binding; F:actin binding; P:muscle contraction; F:myosin binding	IPR006017 (PRINTS); IPR006018 (PFAM); mobidb-lite (MOBIDB_LITE); mobidb-lite (MOBIDB_LITE); mobidb-lite (MOBIDB_LITE); mobidb-lite (MOBIDB_LITE); mobidb-lite (MOBIDB_LITE); mobidb-lite (MOBIDB_LITE); IPR006018 (PANTHER)	F:GO:0005516; F:GO:0003779; P:GO:0006936; F:GO:0017022	F:calmodulin binding; F:actin binding; P:muscle contraction; F:myosin binding
[INTERPRO, BLASTED, MAPPED, ANNOTATED]	429	XP_005449287.1	synaptotagmin-1-like	50	0	87.42	2	C:GO:0016020; P:GO:0006887	C:membrane; P:exocytosis	IPR000008 (PRINTS); IPR001565 (PRINTS); IPR000008 (SMART); IPR035892 (G3DSA:2.60.40.GENE3D); IPR000008 (PFAM); G3DSA:1.20.5.900 (GENE3D); IPR035892 (G3DSA:2.60.40.GENE3D); IPR030540 (PTHR10024:PANTHER); PTHR10024 (PANTHER); IPR000008 (PROSITE_PROFILES); cd08402 (CDD); IPR035892 (SUPERFAMILY); IPR035892 (SUPERFAMILY)	C:GO:0016020; P:GO:0006887	C:membrane; P:exocytosis
[INTERPRO, BLASTED, MAPPED, ANNOTATED]	407	XP_005449283.1	dual specificity phosphatase MPK-4 isoform X2	50	0	90.8	2	P:GO:0006470; F:GO:0008138	P:protein dephosphorylation; F:protein tyrosine/serine/threonine phosphatase activity	IPR020422 (SMART); IPR000340 (PFAM); IPR029021 (G3DSA:3.90.190.GENE3D); mobidb-lite (MOBIDB_LITE); IPR024950 (PANTHER); IPR000387 (PROSITE_PROFILES); IPR020422 (PROSITE_PROFILES); IPR029021 (SUPERFAMILY)	P:GO:0006470; F:GO:0016791; P:GO:0016311; F:GO:0008138	P:protein dephosphorylation; F:phosphatase activity; P:dephosphorylation; F:protein tyrosine/serine/threonine phosphatase activity
[INTERPRO, BLASTED, MAPPED, ANNOTATED]	1309	XP_005449279.1	zinc finger ZFPM1	50	0	81.54	1	F:GO:0003676	F:nucleic acid binding	IPR013087 (SMART); G3DSA:2.160.10.10 (GENE3D); PF12874 (PFAM); G3DSA:3.30.160.60 (GENE3D); G3DSA:2.30.170.10 (GENE3D); G3DSA:3.30.160.60 (GENE3D); G3DSA:3.30.160.60 (GENE3D); PF00096 (PFAM); G3DSA:3.30.160.60 (GENE3D); mobidb-lite (MOBIDB_LITE); mobidb-lite (MOBIDB_LITE); mobidb-lite (MOBIDB_LITE); mobidb-lite (MOBIDB_LITE); mobidb-lite (MOBIDB_LITE); mobidb-lite (MOBIDB_LITE); mobidb-lite (MOBID…	F:GO:0003676	F:nucleic acid binding
[INTERPRO, BLASTED, MAPPED, ANNOTATED]	559	XP_005449278.1	carboxylesterase 5A-like	50	0	84.5	3	P:GO:0008152; C:GO:0016021; F:GO:0016787	P:metabolic process; C:integral component of membrane; F:hydrolase activity	IPR002018 (PFAM); IPR029058 (G3DSA:3.40.50.GENE3D); PTHR11559:SF266 (PANTHER); PTHR11559 (PANTHER); cd00312 (CDD); IPR029058 (SUPERFAMILY)	no GO terms	no GO terms
[INTERPRO, BLASTED]	426	XP_005449275.1	PREDICTED: uncharacterized protein KIAA0513 homolog isoform X1	50	0	88.78				mobidb-lite (MOBIDB_LITE); mobidb-lite (MOBIDB_LITE); PTHR13663 (PANTHER)	no GO terms	no GO terms
[INTERPRO, BLASTED, MAPPED, ANNOTATED]	559	XP_005449273.1	proline-rich LAS17-like isoform X1	50	0	64.78	2	C:GO:0070187; P:GO:0016233	C:shelterin complex; P:telomere capping	IPR023113 (G3DSA:2.40.200.GENE3D); PF10341 (PFAM); mobidb-lite (MOBIDB_LITE); mobidb-lite (MOBIDB_LITE); mobidb-lite (MOBIDB_LITE); IPR028631 (PANTHER)	C:GO:0070187; P:GO:0000723; P:GO:0016233; C:GO:0000783	C:shelterin complex; P:telomere maintenance; P:telomere capping; C:nuclear telomere cap complex
[INTERPRO, BLASTED, MAPPED, ANNOTATED]	626	XP_005449259.1	kelch 36	50	0	87.62	1	F:GO:0005515	F:protein binding	IPR000210 (SMART); IPR006652 (SMART); IPR011705 (SMART); IPR011705 (PFAM); IPR006652 (PFAM); IPR017096 (PIRSF); G3DSA:3.30.710.10 (GENE3D); IPR000210 (PFAM); IPR015915 (G3DSA:2.120.10.GENE3D); mobidb-lite (MOBIDB_LITE); IPR030585 (PTHR24412:PANTHER); PTHR24412 (PANTHER); IPR000210 (PROSITE_PROFILES); cd14735 (CDD); IPR015915 (SUPERFAMILY); IPR011333 (SUPERFAMILY)	F:GO:0005515	F:protein binding
[INTERPRO, BLASTED]	278	XP_003439430.2	peroxisomal trans-2-enoyl- reductase	50	1.87386e-178	92.3				G3DSA:3.40.50.720 (GENE3D); IPR002347 (PFAM); PTHR43658 (PANTHER); PTHR43658:SF5 (PANTHER); cd05233 (CDD); IPR036291 (SUPERFAMILY)	no GO terms	no GO terms
[INTERPRO, BLASTED]	772	XP_005449252.1	TERF1-interacting nuclear factor 2	50	0	67.04				IPR029400 (PFAM); mobidb-lite (MOBIDB_LITE); mobidb-lite (MOBIDB_LITE); mobidb-lite (MOBIDB_LITE); mobidb-lite (MOBIDB_LITE); mobidb-lite (MOBIDB_LITE); PTHR15512 (PANTHER); PTHR15512:SF0 (PANTHER); IPR029400 (CDD)	no GO terms	no GO terms
[INTERPRO, BLASTED, MAPPED, ANNOTATED]	622	XP_005449250.1	polypeptide N-acetylgalactosaminyltransferase 18-like	50	0	92.94	36	P:GO:0006486; C:GO:0000139; F:GO:0004583; F:GO:0008921; F:GO:0001962; F:GO:0042281; F:GO:0042283; F:GO:0019187; F:GO:0031278; F:GO:0052638; F:GO:0052639; F:GO:0030246; F:GO:0052757; F:GO:0033556; F:GO:0035496; F:GO:0018716; F:GO:0080062; F:GO:0018715; F:GO:0008375; F:GO:0016759; F:GO:0018718; F:GO:0018717; F:GO:0046920; F:GO:0008376; F:GO:0003980; F:GO:0000026; F:GO:0004376; F:GO:0008755; F:GO:00…	P:protein glycosylation; C:Golgi membrane; F:dolichyl-phosphate-glucose-glycolipid alpha-glucosyltransferase activity; F:lipopolysaccharide-1,6-galactosyltransferase activity; F:alpha-1,3-galactosyltransferase activity; F:dolichyl pyrophosphate Man9GlcNAc2 alpha-1,3-glucosyltransferase activity; F:dolichyl pyrophosphate Glc1Man9GlcNAc2 alpha-1,3-glucosyltransferase activity; F:beta-1,4-mannosyltr…	IPR000772 (SMART); IPR000772 (PFAM); IPR029044 (G3DSA:3.90.550.GENE3D); IPR001173 (PFAM); G3DSA:2.80.10.50 (GENE3D); mobidb-lite (MOBIDB_LITE); PTHR11675:SF104 (PANTHER); PTHR11675 (PANTHER); IPR000772 (PROSITE_PROFILES); cd02510 (CDD); IPR000772 (CDD); IPR029044 (SUPERFAMILY); IPR035992 (SUPERFAMILY)	no GO terms	no GO terms
[INTERPRO, BLASTED]	647	XP_005449248.1	polycystic kidney disease 1-like 3 isoform X1	26	0	56.04				mobidb-lite (MOBIDB_LITE)	no GO terms	no GO terms
[INTERPRO, BLASTED]	620	XP_005449244.1	polycystic kidney disease 1-like 3 isoform X1	21	0	60.14				mobidb-lite (MOBIDB_LITE); mobidb-lite (MOBIDB_LITE)	no GO terms	no GO terms
[INTERPRO, BLASTED, ANNOTATED]	1130	XP_005449235.1	ankyrin repeat domain-containing 27	50	0	84.82	1	F:GO:0005515	F:protein binding	IPR002110 (PRINTS); IPR003123 (SMART); IPR002110 (SMART); IPR002110 (PFAM); IPR036770 (G3DSA:1.25.40.GENE3D); IPR036770 (G3DSA:1.25.40.GENE3D); IPR003123 (PFAM); IPR020683 (PFAM); IPR036770 (G3DSA:1.25.40.GENE3D); IPR002110 (PFAM); mobidb-lite (MOBIDB_LITE); mobidb-lite (MOBIDB_LITE); mobidb-lite (MOBIDB_LITE); mobidb-lite (MOBIDB_LITE); PTHR24170 (PANTHER); IPR003123 (PROSITE_PROFILES); IPR00211…	F:GO:0005515	F:protein binding
[INTERPRO, BLASTED, MAPPED, ANNOTATED]	1395	XP_005449232.1	ATP-dependent RNA helicase TDRD12 isoform X1	50	0	77	2	F:GO:0003676; F:GO:0005524	F:nucleic acid binding; F:ATP binding	IPR002999 (PFAM); G3DSA:3.40.50.300 (GENE3D); G3DSA:2.30.30.140 (GENE3D); IPR001650 (PFAM); G3DSA:3.40.50.300 (GENE3D); IPR011545 (PFAM); IPR035437 (G3DSA:2.40.50.GENE3D); IPR008978 (G3DSA:2.60.40.GENE3D); mobidb-lite (MOBIDB_LITE); mobidb-lite (MOBIDB_LITE); mobidb-lite (MOBIDB_LITE); mobidb-lite (MOBIDB_LITE); PTHR22948:SF31 (PANTHER); PTHR22948 (PANTHER); IPR007052 (PROSITE_PROFILES); IPR00165…	F:GO:0003676; F:GO:0005524	F:nucleic acid binding; F:ATP binding
[INTERPRO, BLASTED, MAPPED, ANNOTATED]	700	XP_005449224.1	leucine-rich repeat neuronal 3-like	50	0	83.08	1	F:GO:0005515	F:protein binding	IPR000483 (SMART); IPR003598 (SMART); IPR003591 (SMART); IPR003599 (SMART); SM00365 (SMART); IPR032675 (G3DSA:3.80.10.GENE3D); IPR013783 (G3DSA:2.60.40.GENE3D); IPR013783 (G3DSA:2.60.40.GENE3D); IPR013098 (PFAM); IPR001611 (PFAM); IPR032675 (G3DSA:3.80.10.GENE3D); IPR026906 (PFAM); IPR001611 (PFAM); PTHR24373:SF7 (PANTHER); PTHR24373 (PANTHER); IPR001611 (PROSITE_PROFILES); IPR007110 (PROSITE_PRO…	F:GO:0005515	F:protein binding
[INTERPRO, BLASTED, MAPPED, ANNOTATED]	385	XP_005449217.1	relaxin-3 receptor 1-like	50	0	86.54	3	F:GO:0004930; P:GO:0007186; C:GO:0016021	F:G-protein coupled receptor activity; P:G-protein coupled receptor signaling pathway; C:integral component of membrane	IPR000248 (PRINTS); IPR000276 (PRINTS); G3DSA:1.20.1070.10 (GENE3D); IPR000276 (PFAM); PTHR10489 (PANTHER); PTHR10489:SF912 (PANTHER); IPR017452 (PROSITE_PROFILES); SSF81321 (SUPERFAMILY)	F:GO:0004930; P:GO:0007186; C:GO:0016021	F:G-protein coupled receptor activity; P:G-protein coupled receptor signaling pathway; C:integral component of membrane
[INTERPRO, BLASTED, MAPPED, ANNOTATED]	406	XP_005449199.1	E3 ubiquitin- ligase CIP8-like isoform X1	50	0	74.06	1	F:GO:0008270	F:zinc ion binding	IPR001841 (SMART); IPR011016 (SMART); IPR013083 (G3DSA:3.30.40.GENE3D); IPR001841 (PFAM); mobidb-lite (MOBIDB_LITE); mobidb-lite (MOBIDB_LITE); mobidb-lite (MOBIDB_LITE); mobidb-lite (MOBIDB_LITE); PTHR14155 (PANTHER); PTHR14155:SF79 (PANTHER); IPR001841 (PROSITE_PROFILES); SSF57850 (SUPERFAMILY)	F:GO:0008270	F:zinc ion binding
[INTERPRO, BLASTED, MAPPED, ANNOTATED]	411	XP_005449197.1	E3 ubiquitin ligase BIG BROTHER-related-like	50	0	67.08	1	F:GO:0008270	F:zinc ion binding	IPR001841 (SMART); IPR013083 (G3DSA:3.30.40.GENE3D); IPR001841 (PFAM); PTHR14155 (PANTHER); PTHR14155:SF81 (PANTHER); IPR001841 (PROSITE_PROFILES); SSF57850 (SUPERFAMILY)	no GO terms	no GO terms
[INTERPRO, BLASTED, MAPPED, ANNOTATED]	665	XP_005449195.1	NEDD1 isoform X1	50	0	87.82	1	F:GO:0005515	F:protein binding	IPR001680 (SMART); IPR015943 (G3DSA:2.130.10.GENE3D); IPR015943 (G3DSA:2.130.10.GENE3D); G3DSA:1.10.10.670 (GENE3D); IPR001680 (PFAM); mobidb-lite (MOBIDB_LITE); mobidb-lite (MOBIDB_LITE); mobidb-lite (MOBIDB_LITE); PTHR44414 (PANTHER); IPR017986 (PROSITE_PROFILES); IPR001680 (PROSITE_PROFILES); cd00200 (CDD); IPR036322 (SUPERFAMILY)	F:GO:0005515	F:protein binding
[INTERPRO, BLASTED, MAPPED, ANNOTATED]	257	XP_005470303.1	FAM3C isoform X3	50	1.58225e-163	80.78	1	C:GO:0016021	C:integral component of membrane	PF15711 (PFAM); PTHR14592:SF10 (PANTHER); PTHR14592 (PANTHER); cd13940 (CDD)	no GO terms	no GO terms
[INTERPRO, BLASTED, ANNOTATED]	1063	XP_005470298.1	PR domain-containing 11	50	0	86.18	1	F:GO:0005515	F:protein binding	G3DSA:2.170.270.10 (GENE3D); mobidb-lite (MOBIDB_LITE); mobidb-lite (MOBIDB_LITE); PTHR16515:SF11 (PANTHER); PTHR16515 (PANTHER); IPR001214 (PROSITE_PROFILES)	F:GO:0005515	F:protein binding
[INTERPRO, BLASTED, MAPPED, ANNOTATED]	473	XP_003458339.2	muscarinic acetylcholine receptor M4-like	50	0	74.14	6	C:GO:0005887; P:GO:0007186; P:GO:0040012; P:GO:0046541; P:GO:0050890; F:GO:0016907	C:integral component of plasma membrane; P:G-protein coupled receptor signaling pathway; P:regulation of locomotion; P:saliva secretion; P:cognition; F:G-protein coupled acetylcholine receptor activity	IPR000995 (PRINTS); IPR000276 (PRINTS); IPR000276 (PFAM); G3DSA:1.20.1070.10 (GENE3D); mobidb-lite (MOBIDB_LITE); PTHR44672 (PANTHER); IPR017452 (PROSITE_PROFILES); IPR002228 (CDD); SSF81321 (SUPERFAMILY)	C:GO:0005887; F:GO:0004930; P:GO:0007186; P:GO:0046541; P:GO:0050890; P:GO:0040012; C:GO:0016021; F:GO:0016907	C:integral component of plasma membrane; F:G-protein coupled receptor activity; P:G-protein coupled receptor signaling pathway; P:saliva secretion; P:cognition; P:regulation of locomotion; C:integral component of membrane; F:G-protein coupled acetylcholine receptor activity
[INTERPRO, BLASTED, MAPPED, ANNOTATED]	505	XP_005470267.1	tryptophan 5-hydroxylase 2	50	0	92.96	5	P:GO:0042427; P:GO:0009072; F:GO:0005506; P:GO:0055114; F:GO:0004510	P:serotonin biosynthetic process; P:aromatic amino acid family metabolic process; F:iron ion binding; P:oxidation-reduction process; F:tryptophan 5-monooxygenase activity	IPR019774 (PRINTS); IPR019773 (PIRSF); IPR005963 (TIGRFAM); IPR019774 (PFAM); IPR036951 (G3DSA:1.10.800.GENE3D); IPR001273 (PANTHER); PTHR11473:SF16 (PANTHER); IPR002912 (PROSITE_PROFILES); IPR019774 (PROSITE_PROFILES); cd04929 (CDD); cd03346 (CDD); SSF55021 (SUPERFAMILY); IPR036329 (SUPERFAMILY)	P:GO:0042427; F:GO:0016714; P:GO:0009072; F:GO:0005506; P:GO:0055114; F:GO:0004497; F:GO:0004510	P:serotonin biosynthetic process; F:oxidoreductase activity, acting on paired donors, with incorporation or reduction of molecular oxygen, reduced pteridine as one donor, and incorporation of one atom of oxygen; P:aromatic amino acid family metabolic process; F:iron ion binding; P:oxidation-reduction process; F:monooxygenase activity; F:tryptophan 5-monooxygenase activity
[INTERPRO, BLASTED, MAPPED, ANNOTATED]	300	NP_001266649.1	myoblast determination 1 homolog	50	9.0968e-156	86.42	5	P:GO:0007517; C:GO:0005634; F:GO:0003677; P:GO:0006355; F:GO:0046983	P:muscle organ development; C:nucleus; F:DNA binding; P:regulation of transcription, DNA-templated; F:protein dimerization activity	IPR011598 (SMART); IPR002546 (SMART); IPR036638 (G3DSA:4.10.280.GENE3D); IPR002546 (PFAM); IPR022032 (PFAM); IPR011598 (PFAM); mobidb-lite (MOBIDB_LITE); mobidb-lite (MOBIDB_LITE); mobidb-lite (MOBIDB_LITE); PTHR11534 (PANTHER); PTHR11534:SF2 (PANTHER); IPR011598 (PROSITE_PROFILES); IPR011598 (CDD); IPR036638 (SUPERFAMILY)	P:GO:0007517; C:GO:0005634; F:GO:0003677; P:GO:0006355; F:GO:0046983	P:muscle organ development; C:nucleus; F:DNA binding; P:regulation of transcription, DNA-templated; F:protein dimerization activity
[INTERPRO, BLASTED, MAPPED, ANNOTATED]	364	XP_003460364.1	chemokine-like receptor 1	50	0	80.2	3	F:GO:0004930; P:GO:0007186; C:GO:0016021	F:G-protein coupled receptor activity; P:G-protein coupled receptor signaling pathway; C:integral component of membrane	IPR000276 (PRINTS); PR00526 (PRINTS); G3DSA:1.20.1070.10 (GENE3D); IPR000276 (PFAM); PTHR10489 (PANTHER); PTHR10489:SF670 (PANTHER); IPR017452 (PROSITE_PROFILES); cd14974 (CDD); SSF81321 (SUPERFAMILY)	F:GO:0004930; P:GO:0007186; C:GO:0016021	F:G-protein coupled receptor activity; P:G-protein coupled receptor signaling pathway; C:integral component of membrane
[INTERPRO, BLASTED, MAPPED, ANNOTATED]	870	XP_003458628.1	dimethylglycine mitochondrial	50	0	92.14	2	F:GO:0016491; P:GO:0055114	F:oxidoreductase activity; P:oxidation-reduction process	G3DSA:4.10.1250.10 (GENE3D); G3DSA:3.30.1360.120 (GENE3D); IPR029043 (G3DSA:2.40.30.GENE3D); IPR032503 (PFAM); IPR036188 (G3DSA:3.50.50.GENE3D); IPR006222 (PFAM); G3DSA:3.30.9.10 (GENE3D); IPR013977 (PFAM); G3DSA:3.30.1360.120 (GENE3D); IPR006076 (PFAM); G3DSA:3.30.9.10 (GENE3D); PTHR13847 (PANTHER); PTHR13847:SF187 (PANTHER); SSF54373 (SUPERFAMILY); IPR036188 (SUPERFAMILY); SSF103025 (SUPERFAMIL…	F:GO:0016491; P:GO:0055114	F:oxidoreductase activity; P:oxidation-reduction process
[INTERPRO, BLASTED, MAPPED]	794	XP_003458626.1	cardiomyopathy-associated 5	50	0	67.78	3	P:GO:0008150; F:GO:0003674; C:GO:0005622	P:biological_process; F:molecular_function; C:intracellular	mobidb-lite (MOBIDB_LITE); mobidb-lite (MOBIDB_LITE); mobidb-lite (MOBIDB_LITE); mobidb-lite (MOBIDB_LITE); PTHR24099 (PANTHER); PTHR24099:SF7 (PANTHER)	no GO terms	no GO terms
[INTERPRO, BLASTED, MAPPED, ANNOTATED]	286	XP_003458625.1	DTW domain-containing 2	50	0	89.12	2	P:GO:0061053; P:GO:1903955	P:somite development; P:positive regulation of protein targeting to mitochondrion	IPR005636 (SMART); IPR005636 (PFAM); PTHR21392 (PANTHER); PTHR21392:SF0 (PANTHER)	no GO terms	no GO terms
[INTERPRO, BLASTED, MAPPED, ANNOTATED]	400	XP_003458616.1	betaine--homocysteine S-methyltransferase 1	50	0	92.58	4	P:GO:0009086; F:GO:0008270; C:GO:0005737; F:GO:0047150	P:methionine biosynthetic process; F:zinc ion binding; C:cytoplasm; F:betaine-homocysteine S-methyltransferase activity	IPR036589 (G3DSA:3.20.20.GENE3D); IPR017226 (PIRSF); IPR003726 (PFAM); PTHR21091 (PANTHER); PTHR21091:SF165 (PANTHER); IPR003726 (PROSITE_PROFILES); IPR036589 (SUPERFAMILY)	P:GO:0009086; F:GO:0008270; C:GO:0005737; F:GO:0047150	P:methionine biosynthetic process; F:zinc ion binding; C:cytoplasm; F:betaine-homocysteine S-methyltransferase activity
[INTERPRO, BLASTED, MAPPED, ANNOTATED]	386	XP_003458614.1	nucleolysin TIA-1-like isoform X1	50	0	96.82	1	F:GO:0003676	F:nucleic acid binding	IPR003954 (SMART); IPR000504 (SMART); IPR000504 (PFAM); G3DSA:3.30.70.330 (GENE3D); G3DSA:3.30.70.330 (GENE3D); PTHR44082:SF2 (PANTHER); PTHR44082 (PANTHER); IPR000504 (PROSITE_PROFILES); IPR034830 (CDD); IPR034827 (CDD); IPR035979 (SUPERFAMILY); IPR035979 (SUPERFAMILY); IPR035979 (SUPERFAMILY)	F:GO:0003676	F:nucleic acid binding
[INTERPRO, BLASTED, MAPPED, ANNOTATED]	115	XP_003458330.1	CD59 glyco -like	50	7.02787e-63	87.04	1	P:GO:0001971	P:negative regulation of activation of membrane attack complex	IPR016054 (SMART); G3DSA:2.10.60.10 (GENE3D); PTHR10036 (PANTHER); IPR027101 (PTHR10036:PANTHER); SSF57302 (SUPERFAMILY)	P:GO:0001971	P:negative regulation of activation of membrane attack complex
[INTERPRO, BLASTED, MAPPED, ANNOTATED]	435	XP_003458329.1	ATP-sensitive inward rectifier potassium channel 11-like	50	0	94.06	3	P:GO:0006813; C:GO:0016021; F:GO:0005242	P:potassium ion transport; C:integral component of membrane; F:inward rectifier potassium channel activity	IPR016449 (PRINTS); IPR016449 (PIRSF); IPR013518 (G3DSA:2.60.40.GENE3D); G3DSA:1.10.287.70 (GENE3D); IPR016449 (PFAM); mobidb-lite (MOBIDB_LITE); IPR016449 (PANTHER); PTHR11767:SF55 (PANTHER); IPR014756 (SUPERFAMILY); SSF81324 (SUPERFAMILY)	P:GO:0006813; F:GO:0005242; C:GO:0016021	P:potassium ion transport; F:inward rectifier potassium channel activity; C:integral component of membrane
[INTERPRO, BLASTED, MAPPED, ANNOTATED]	396	XP_003458327.1	actin-related 6	50	0	93.88	2	C:GO:0005634; P:GO:0006338	C:nucleus; P:chromatin remodeling	IPR004000 (SMART); G3DSA:3.30.420.40 (GENE3D); G3DSA:3.90.640.10 (GENE3D); G3DSA:3.30.420.40 (GENE3D); IPR004000 (PFAM); IPR004000 (PANTHER); IPR030054 (PTHR11937:PANTHER); cd00012 (CDD); SSF53067 (SUPERFAMILY); SSF53067 (SUPERFAMILY)	C:GO:0005634; P:GO:0006338	C:nucleus; P:chromatin remodeling
[INTERPRO, BLASTED, MAPPED, ANNOTATED]	323	XP_003455210.1	corticotropin-releasing factor-binding	50	0	90.42	1	F:GO:0051424	F:corticotropin-releasing hormone binding	IPR008435 (PFAM); IPR008435 (PIRSF); IPR008435 (PANTHER); IPR035914 (SUPERFAMILY)	F:GO:0051424	F:corticotropin-releasing hormone binding
[INTERPRO, BLASTED, MAPPED, ANNOTATED]	590	XP_003455205.1	ATP-dependent RNA helicase DDX55	50	0	91.48	2	F:GO:0003676; F:GO:0005524	F:nucleic acid binding; F:ATP binding	IPR025313 (SMART); IPR001650 (SMART); IPR014001 (SMART); IPR001650 (PFAM); IPR025313 (PFAM); IPR011545 (PFAM); G3DSA:3.40.50.300 (GENE3D); G3DSA:3.40.50.300 (GENE3D); mobidb-lite (MOBIDB_LITE); mobidb-lite (MOBIDB_LITE); PTHR24031 (PANTHER); PTHR24031:SF2 (PANTHER); IPR014001 (PROSITE_PROFILES); IPR014014 (PROSITE_PROFILES); IPR001650 (PROSITE_PROFILES); cd00268 (CDD); IPR001650 (CDD); IPR027417 …	F:GO:0003676; F:GO:0005524	F:nucleic acid binding; F:ATP binding
[INTERPRO, BLASTED, MAPPED, ANNOTATED]	626	XP_003455204.1	peptidylprolyl isomerase domain and WD repeat-containing 1	50	0	95.56	3	F:GO:0003755; F:GO:0005515; P:GO:0000413	F:peptidyl-prolyl cis-trans isomerase activity; F:protein binding; P:protein peptidyl-prolyl isomerization	IPR002130 (PRINTS); IPR001680 (SMART); IPR029000 (G3DSA:2.40.100.GENE3D); IPR001680 (PFAM); IPR015943 (G3DSA:2.130.10.GENE3D); IPR002130 (PFAM); mobidb-lite (MOBIDB_LITE); PTHR11071:SF213 (PANTHER); IPR024936 (PANTHER); IPR017986 (PROSITE_PROFILES); IPR001680 (PROSITE_PROFILES); IPR002130 (PROSITE_PROFILES); cd01927 (CDD); IPR029000 (SUPERFAMILY); IPR036322 (SUPERFAMILY)	F:GO:0003755; F:GO:0005515; P:GO:0000413	F:peptidyl-prolyl cis-trans isomerase activity; F:protein binding; P:protein peptidyl-prolyl isomerization
[INTERPRO, BLASTED, MAPPED, ANNOTATED]	406	XP_003455200.1	COP9 signalosome complex subunit 4	50	0	97.74	1	F:GO:0005515	F:protein binding	SM00753 (SMART); IPR000717 (SMART); IPR011990 (G3DSA:1.25.40.GENE3D); IPR000717 (PFAM); IPR011990 (G3DSA:1.25.40.GENE3D); IPR036388 (G3DSA:1.10.10.GENE3D); PTHR10855:SF2 (PANTHER); PTHR10855 (PANTHER); IPR036390 (SUPERFAMILY)	F:GO:0005515	F:protein binding
[INTERPRO, BLASTED, MAPPED, ANNOTATED]	201	XP_003455198.1	transmembrane emp24 domain-containing 2 isoform X2	50	3.25794e-134	98.7	2	C:GO:0016021; P:GO:0006810	C:integral component of membrane; P:transport	IPR009038 (SMART); G3DSA:2.60.120.680 (GENE3D); IPR009038 (PFAM); IPR015720 (PANTHER); PTHR22811:SF53 (PANTHER); IPR009038 (PROSITE_PROFILES); IPR036598 (SUPERFAMILY)	no GO terms	no GO terms
[INTERPRO, BLASTED, MAPPED, ANNOTATED]	120	XP_003455191.1	cyclin-dependent kinase 2-associated 1 isoform X1	50	6.20393e-82	95.3	2	P:GO:0016310; F:GO:0016301	P:phosphorylation; F:kinase activity	IPR017266 (PFAM); mobidb-lite (MOBIDB_LITE); PTHR22607:SF2 (PANTHER); IPR017266 (PANTHER)	no GO terms	no GO terms
[INTERPRO, BLASTED, MAPPED, ANNOTATED]	383	XP_003455184.1	ase-activated receptor 2-like	50	0	83	4	P:GO:0070493; F:GO:0015057; C:GO:0016021; P:GO:0007596	P:thrombin-activated receptor signaling pathway; F:thrombin-activated receptor activity; C:integral component of membrane; P:blood coagulation	IPR003912 (PRINTS); IPR002281 (PRINTS); IPR000276 (PRINTS); G3DSA:1.20.1070.10 (GENE3D); IPR000276 (PFAM); PTHR24232 (PANTHER); PTHR24232:SF21 (PANTHER); IPR017452 (PROSITE_PROFILES); SSF81321 (SUPERFAMILY)	P:GO:0070493; F:GO:0004930; F:GO:0015057; P:GO:0007186; C:GO:0016021; P:GO:0007596	P:thrombin-activated receptor signaling pathway; F:G-protein coupled receptor activity; F:thrombin-activated receptor activity; P:G-protein coupled receptor signaling pathway; C:integral component of membrane; P:blood coagulation
[INTERPRO, BLASTED, MAPPED, ANNOTATED]	261	XP_003455170.1	enolase-phosphatase E1	50	0	93.96	3	F:GO:0000287; P:GO:0019509; F:GO:0043874	F:magnesium ion binding; P:L-methionine salvage from methylthioadenosine; F:acireductone synthase activity	IPR023214 (G3DSA:3.40.50.GENE3D); PF00702 (PFAM); IPR006439 (TIGRFAM); IPR023943 (TIGRFAM); PTHR20371 (PANTHER); IPR023943 (HAMAP); IPR027511 (HAMAP); IPR023943 (CDD); IPR036412 (SUPERFAMILY)	F:GO:0000287; P:GO:0019509; P:GO:0008152; F:GO:0043874; F:GO:0016787	F:magnesium ion binding; P:L-methionine salvage from methylthioadenosine; P:metabolic process; F:acireductone synthase activity; F:hydrolase activity
[INTERPRO, BLASTED, MAPPED, ANNOTATED]	333	XP_003455165.1	N-lysine methyltransferase SETD8-A-like	50	0	81.66	2	F:GO:0005515; F:GO:0018024	F:protein binding; F:histone-lysine N-methyltransferase activity	IPR001214 (SMART); G3DSA:2.170.270.10 (GENE3D); IPR001214 (PFAM); PTHR22884 (PANTHER); PTHR22884:SF420 (PANTHER); IPR001214 (PROSITE_PROFILES); IPR016858 (PROSITE_PROFILES); SSF82199 (SUPERFAMILY)	F:GO:0005515; F:GO:0018024	F:protein binding; F:histone-lysine N-methyltransferase activity
[INTERPRO, BLASTED, MAPPED, ANNOTATED]	338	XP_003455154.1	homeobox orthopedia isoform X1	50	4.58619e-169	92.36	1	F:GO:0003677	F:DNA binding	IPR000047 (PRINTS); IPR001356 (SMART); G3DSA:1.10.10.60 (GENE3D); IPR001356 (PFAM); IPR003654 (PFAM); mobidb-lite (MOBIDB_LITE); PTHR24329 (PANTHER); PTHR24329:SF358 (PANTHER); IPR001356 (PROSITE_PROFILES); IPR003654 (PROSITE_PROFILES); IPR001356 (CDD); IPR009057 (SUPERFAMILY)	F:GO:0003677	F:DNA binding
[INTERPRO, BLASTED, MAPPED, ANNOTATED]	404	XP_003453047.1	SEC14 2	50	0	90.4	4	C:GO:0016021; P:GO:0006810; C:GO:0005622; F:GO:0005215	C:integral component of membrane; P:transport; C:intracellular; F:transporter activity	PR00180 (PRINTS); IPR001251 (SMART); IPR011074 (SMART); G3DSA:2.60.120.680 (GENE3D); IPR036865 (G3DSA:3.40.525.GENE3D); IPR011074 (PFAM); IPR001251 (PFAM); PTHR23324:SF87 (PANTHER); PTHR23324 (PANTHER); IPR009038 (PROSITE_PROFILES); IPR001251 (PROSITE_PROFILES); IPR001251 (CDD); IPR036598 (SUPERFAMILY); IPR036865 (SUPERFAMILY); IPR036273 (SUPERFAMILY)	no GO terms	no GO terms
[INTERPRO, BLASTED, MAPPED, ANNOTATED]	317	XP_003453020.1	tricarboxylate transport mitochondrial	50	0	96.08	1	P:GO:0055085	P:transmembrane transport	IPR002067 (PRINTS); IPR023395 (G3DSA:1.50.40.GENE3D); IPR018108 (PFAM); PTHR24089 (PANTHER); PTHR24089:SF423 (PANTHER); IPR018108 (PROSITE_PROFILES); IPR023395 (SUPERFAMILY)	P:GO:0055085	P:transmembrane transport
[INTERPRO, BLASTED, MAPPED, ANNOTATED]	415	XP_003453016.1	creatine kinase S- mitochondrial-like	50	0	94.66	1	F:GO:0016301	F:kinase activity	IPR036802 (G3DSA:1.10.135.GENE3D); IPR014746 (G3DSA:3.30.590.GENE3D); IPR022413 (PFAM); IPR022414 (PFAM); PTHR11547:SF19 (PANTHER); IPR000749 (PANTHER); IPR022413 (PROSITE_PROFILES); IPR022414 (PROSITE_PROFILES); cd00716 (CDD); IPR036802 (SUPERFAMILY); IPR014746 (SUPERFAMILY)	F:GO:0003824; F:GO:0016772; F:GO:0016301	F:catalytic activity; F:transferase activity, transferring phosphorus-containing groups; F:kinase activity
[INTERPRO, BLASTED, MAPPED, ANNOTATED]	154	XP_003453015.1	ubiquitin-conjugating enzyme E2 L3-like	50	2.04475e-96	92.1	1	F:GO:0005524	F:ATP binding	SM00212 (SMART); IPR000608 (PFAM); IPR016135 (G3DSA:3.10.110.GENE3D); PTHR24068:SF67 (PANTHER); PTHR24068 (PANTHER); IPR000608 (PROSITE_PROFILES); IPR000608 (CDD); IPR016135 (SUPERFAMILY)	no GO terms	no GO terms
[INTERPRO, BLASTED, MAPPED, ANNOTATED]	433	XP_003449715.1	FAM69B	50	0	94.72	2	F:GO:0005509; C:GO:0016021	F:calcium ion binding; C:integral component of membrane	IPR029244 (SMART); G3DSA:1.10.238.10 (GENE3D); IPR022049 (PFAM); IPR029244 (PFAM); G3DSA:1.10.238.10 (GENE3D); PTHR21093:SF3 (PANTHER); PTHR21093 (PANTHER); IPR011992 (SUPERFAMILY)	no GO terms	no GO terms
[INTERPRO, BLASTED, MAPPED, ANNOTATED]	485	XP_003449714.1	noelin isoform X1	50	0	97.58	2	F:GO:0005515; P:GO:0007399	F:protein binding; P:nervous system development	IPR003112 (SMART); G3DSA:1.20.120.570 (GENE3D); IPR022082 (PFAM); IPR015943 (G3DSA:2.130.10.GENE3D); IPR003112 (PFAM); IPR031217 (PTHR23192:PANTHER); PTHR23192 (PANTHER); IPR003112 (PROSITE_PROFILES); IPR011044 (SUPERFAMILY)	F:GO:0005515; P:GO:0007399	F:protein binding; P:nervous system development
[INTERPRO, BLASTED, MAPPED, ANNOTATED]	294	XP_003449712.1	epidermal growth factor 7	50	0	82.72	2	F:GO:0005515; F:GO:0005509	F:protein binding; F:calcium ion binding	IPR000742 (SMART); IPR001881 (SMART); G3DSA:2.10.25.10 (GENE3D); G3DSA:2.10.25.10 (GENE3D); IPR011489 (PFAM); IPR001881 (PFAM); G3DSA:2.10.25.10 (GENE3D); mobidb-lite (MOBIDB_LITE); PTHR14949:SF21 (PANTHER); PTHR14949 (PANTHER); IPR011489 (PROSITE_PROFILES); IPR000742 (PROSITE_PROFILES); cd00054 (CDD); cd00054 (CDD); SSF57196 (SUPERFAMILY); SSF57196 (SUPERFAMILY)	F:GO:0005515; F:GO:0005509	F:protein binding; F:calcium ion binding
[INTERPRO, BLASTED, MAPPED, ANNOTATED]	260	XP_003449711.1	ribosome biogenesis NSA2 homolog	50	0	98.6	4	P:GO:0000460; P:GO:0000470; C:GO:0005730; C:GO:0030687	P:maturation of 5.8S rRNA; P:maturation of LSU-rRNA; C:nucleolus; C:preribosome, large subunit precursor	IPR022309 (PFAM); mobidb-lite (MOBIDB_LITE); PTHR12642 (PANTHER); PTHR12642:SF0 (PANTHER); cd11381 (CDD)	no GO terms	no GO terms
[INTERPRO, BLASTED, MAPPED, ANNOTATED]	548	XP_003449710.1	beta-hexosaminidase subunit beta isoform X1	50	0	89.66	2	P:GO:0005975; F:GO:0004563	P:carbohydrate metabolic process; F:beta-N-acetylhexosaminidase activity	IPR025705 (PRINTS); IPR029019 (PFAM); IPR029018 (G3DSA:3.30.379.GENE3D); IPR025705 (PIRSF); G3DSA:3.20.20.80 (GENE3D); IPR015883 (PFAM); PTHR22600:SF38 (PANTHER); PTHR22600 (PANTHER); cd06562 (CDD); IPR029018 (SUPERFAMILY); IPR017853 (SUPERFAMILY)	P:GO:0005975; F:GO:0004553; F:GO:0004563	P:carbohydrate metabolic process; F:hydrolase activity, hydrolyzing O-glycosyl compounds; F:beta-N-acetylhexosaminidase activity
[INTERPRO, BLASTED, MAPPED, ANNOTATED]	161	XP_003449705.1	transcription factor BTF3	50	2.41678e-101	95.88	7	C:GO:0005634; F:GO:0005515; C:GO:0005737; P:GO:0001701; P:GO:0015031; P:GO:0006355; P:GO:0006366	C:nucleus; F:protein binding; C:cytoplasm; P:in utero embryonic development; P:protein transport; P:regulation of transcription, DNA-templated; P:transcription from RNA polymerase II promoter	IPR002715 (SMART); IPR002715 (PFAM); PTHR10351 (PANTHER); PTHR10351:SF28 (PANTHER); IPR002715 (PROSITE_PROFILES)	no GO terms	no GO terms
[INTERPRO, BLASTED, MAPPED, ANNOTATED]	216	XP_003449701.1	MOB kinase activator 1B	50	1.79694e-162	98.8	11	F:GO:0019209; P:GO:0042327; C:GO:0005634; C:GO:0070062; F:GO:0046872; C:GO:0005829; P:GO:0046777; P:GO:0035329; P:GO:0031952; F:GO:0016301; F:GO:0019900	F:kinase activator activity; P:positive regulation of phosphorylation; C:nucleus; C:extracellular exosome; F:metal ion binding; C:cytosol; P:protein autophosphorylation; P:hippo signaling; P:regulation of protein autophosphorylation; F:kinase activity; F:kinase binding	IPR005301 (SMART); IPR036703 (G3DSA:1.20.140.GENE3D); IPR005301 (PFAM); PTHR22599:SF30 (PANTHER); IPR005301 (PANTHER); IPR036703 (SUPERFAMILY)	no GO terms	no GO terms
[INTERPRO, BLASTED, MAPPED, ANNOTATED]	263	XP_003449700.1	deoxycytidine kinase	50	0	92.52	3	F:GO:0005524; P:GO:0006139; F:GO:0019206	F:ATP binding; P:nucleobase-containing compound metabolic process; F:nucleoside kinase activity	G3DSA:3.40.50.300 (GENE3D); IPR002624 (PIRSF); IPR031314 (PFAM); PTHR10513 (PANTHER); PTHR10513:SF19 (PANTHER); cd01673 (CDD); IPR027417 (SUPERFAMILY)	F:GO:0005524; P:GO:0006139; F:GO:0019206	F:ATP binding; P:nucleobase-containing compound metabolic process; F:nucleoside kinase activity
[INTERPRO, BLASTED, MAPPED, ANNOTATED]	1072	XP_003449699.1	electrogenic sodium bicarbonate cotransporter 1-like	50	0	93.7	3	C:GO:0016021; F:GO:0005452; P:GO:0006820	C:integral component of membrane; F:inorganic anion exchanger activity; P:anion transport	IPR003024 (PRINTS); IPR003020 (PRINTS); IPR013769 (PFAM); IPR016152 (G3DSA:3.40.930.GENE3D); IPR003020 (TIGRFAM); IPR011531 (PFAM); G3DSA:1.10.287.570 (GENE3D); mobidb-lite (MOBIDB_LITE); mobidb-lite (MOBIDB_LITE); mobidb-lite (MOBIDB_LITE); mobidb-lite (MOBIDB_LITE); PTHR11453:SF58 (PANTHER); IPR003020 (PANTHER); IPR016152 (SUPERFAMILY)	C:GO:0016020; F:GO:0008509; C:GO:0016021; F:GO:0005452; P:GO:0006820	C:membrane; F:anion transmembrane transporter activity; C:integral component of membrane; F:inorganic anion exchanger activity; P:anion transport
[INTERPRO, BLASTED, MAPPED, ANNOTATED]	337	XP_003449698.1	fructose-1,6-bisphosphatase 1-like	50	0	96.62	2	P:GO:0005975; F:GO:0042132	P:carbohydrate metabolic process; F:fructose 1,6-bisphosphate 1-phosphatase activity	IPR028343 (PRINTS); G3DSA:3.40.190.80 (GENE3D); IPR000146 (PIRSF); IPR028343 (PIRSF); G3DSA:3.30.540.10 (GENE3D); IPR033391 (PFAM); PTHR11556:SF11 (PANTHER); IPR000146 (PANTHER); IPR000146 (HAMAP); IPR000146 (CDD); SSF56655 (SUPERFAMILY)	P:GO:0005975; F:GO:0042132; F:GO:0016791	P:carbohydrate metabolic process; F:fructose 1,6-bisphosphate 1-phosphatase activity; F:phosphatase activity
[INTERPRO, BLASTED, MAPPED, ANNOTATED]	306	XP_003449694.1	small glutamine-rich tetratricopeptide repeat-containing beta	50	0	95.48	1	F:GO:0005515	F:protein binding	IPR019734 (SMART); G3DSA:1.20.58.280 (GENE3D); IPR011990 (G3DSA:1.25.40.GENE3D); IPR013105 (PFAM); IPR032374 (PFAM); G3DSA:1.10.287.1110 (GENE3D); IPR001440 (PFAM); IPR011990 (G3DSA:1.25.40.GENE3D); PTHR22904 (PANTHER); PTHR22904:SF290 (PANTHER); IPR013026 (PROSITE_PROFILES); IPR019734 (PROSITE_PROFILES); IPR011990 (SUPERFAMILY)	F:GO:0005515	F:protein binding
[INTERPRO, BLASTED, MAPPED, ANNOTATED]	449	XP_003449690.1	prostaglandin E2 receptor EP4 subtype	50	0	79.26	3	F:GO:0004957; P:GO:0007186; C:GO:0016021	F:prostaglandin E receptor activity; P:G-protein coupled receptor signaling pathway; C:integral component of membrane	IPR008365 (PRINTS); IPR001244 (PRINTS); IPR000276 (PRINTS); IPR001758 (PRINTS); G3DSA:1.20.1070.10 (GENE3D); IPR000276 (PFAM); IPR008365 (PANTHER); PTHR11866:SF30 (PANTHER); IPR017452 (PROSITE_PROFILES); IPR001758 (CDD); SSF81321 (SUPERFAMILY)	F:GO:0004930; F:GO:0004955; P:GO:0007186; F:GO:0004957; C:GO:0016021	F:G-protein coupled receptor activity; F:prostaglandin receptor activity; P:G-protein coupled receptor signaling pathway; F:prostaglandin E receptor activity; C:integral component of membrane
[INTERPRO, BLASTED, MAPPED, ANNOTATED]	337	XP_003449679.1	torsin-1A-like isoform X1	50	0	90.14	12	C:GO:0005635; C:GO:0005788; F:GO:0005524; P:GO:0006998; P:GO:0048489; P:GO:0031175; P:GO:0072321; P:GO:0045104; P:GO:0051085; F:GO:0051082; P:GO:0007155; F:GO:0008092	C:nuclear envelope; C:endoplasmic reticulum lumen; F:ATP binding; P:nuclear envelope organization; P:synaptic vesicle transport; P:neuron projection development; P:chaperone-mediated protein transport; P:intermediate filament cytoskeleton organization; P:chaperone mediated protein folding requiring cofactor; F:unfolded protein binding; P:cell adhesion; F:cytoskeletal protein binding	IPR001270 (PRINTS); IPR017378 (PIRSF); G3DSA:3.40.50.300 (GENE3D); IPR010448 (PFAM); IPR030549 (PTHR10760:PANTHER); IPR010448 (PANTHER); IPR027417 (SUPERFAMILY)	P:GO:0031175; P:GO:0061077; P:GO:0045104; P:GO:0051085; C:GO:0005783; F:GO:0051082; P:GO:0007155; C:GO:0005635; F:GO:0005524; C:GO:0005788; P:GO:0006998; P:GO:0048489; P:GO:0072321; F:GO:0008092	P:neuron projection development; P:chaperone-mediated protein folding; P:intermediate filament cytoskeleton organization; P:chaperone mediated protein folding requiring cofactor; C:endoplasmic reticulum; F:unfolded protein binding; P:cell adhesion; C:nuclear envelope; F:ATP binding; C:endoplasmic reticulum lumen; P:nuclear envelope organization; P:synaptic vesicle transport; P:chaperone-mediated …
[INTERPRO, BLASTED, MAPPED, ANNOTATED]	769	XP_003449678.1	ribosome-releasing factor mitochondrial	50	0	91.68	4	F:GO:0005525; F:GO:0003924; C:GO:0005739; P:GO:0032790	F:GTP binding; F:GTPase activity; C:mitochondrion; P:ribosome disassembly	IPR000795 (PRINTS); IPR005517 (SMART); IPR000640 (SMART); IPR014721 (G3DSA:3.30.230.GENE3D); G3DSA:3.30.70.870 (GENE3D); IPR005517 (PFAM); G3DSA:3.40.50.300 (GENE3D); G3DSA:3.30.70.240 (GENE3D); IPR000795 (PFAM); PF14492 (PFAM); IPR000640 (PFAM); IPR005225 (TIGRFAM); IPR004161 (PFAM); G3DSA:2.40.30.10 (GENE3D); PTHR43261:SF1 (PANTHER); PTHR43261 (PANTHER); IPR000795 (PROSITE_PROFILES); IPR030851 …	F:GO:0005525; F:GO:0003924; P:GO:0032790; C:GO:0005739	F:GTP binding; F:GTPase activity; P:ribosome disassembly; C:mitochondrion
[INTERPRO, BLASTED, MAPPED, ANNOTATED]	442	XP_003449675.1	neuropeptide FF receptor 2-like	50	0	86.32	7	P:GO:0043408; F:GO:0008188; P:GO:0007186; P:GO:0045761; F:GO:0031628; C:GO:0016021; P:GO:2000479	P:regulation of MAPK cascade; F:neuropeptide receptor activity; P:G-protein coupled receptor signaling pathway; P:regulation of adenylate cyclase activity; F:opioid receptor binding; C:integral component of membrane; P:regulation of cAMP-dependent protein kinase activity	IPR005397 (PRINTS); IPR000276 (PRINTS); IPR005395 (PRINTS); IPR000276 (SMART); G3DSA:1.20.1070.10 (GENE3D); IPR000276 (PFAM); mobidb-lite (MOBIDB_LITE); mobidb-lite (MOBIDB_LITE); PTHR24241:SF82 (PANTHER); PTHR24241 (PANTHER); IPR017452 (PROSITE_PROFILES); SSF81321 (SUPERFAMILY)	F:GO:0004930; P:GO:0043408; P:GO:0007186; F:GO:0008188; P:GO:0045761; F:GO:0031628; C:GO:0016021; P:GO:2000479	F:G-protein coupled receptor activity; P:regulation of MAPK cascade; P:G-protein coupled receptor signaling pathway; F:neuropeptide receptor activity; P:regulation of adenylate cyclase activity; F:opioid receptor binding; C:integral component of membrane; P:regulation of cAMP-dependent protein kinase activity
[INTERPRO, BLASTED, ANNOTATED]	270	XP_003449674.1	probable global transcription activator SNF2L2 isoform X1	50	7.30023e-177	91.36	4	F:GO:0016887; C:GO:0016514; P:GO:0006338; F:GO:0005515	F:ATPase activity; C:SWI/SNF complex; P:chromatin remodeling; F:protein binding	IPR001487 (PRINTS); IPR001487 (SMART); IPR036427 (G3DSA:1.20.920.GENE3D); IPR001487 (PFAM); mobidb-lite (MOBIDB_LITE); mobidb-lite (MOBIDB_LITE); IPR030088 (PTHR10799:PANTHER); PTHR10799 (PANTHER); IPR001487 (PROSITE_PROFILES); IPR036427 (SUPERFAMILY)	F:GO:0016887; C:GO:0016514; P:GO:0006338; F:GO:0005515	F:ATPase activity; C:SWI/SNF complex; P:chromatin remodeling; F:protein binding
[INTERPRO, BLASTED, MAPPED, ANNOTATED]	782	XP_003449671.1	disabled homolog 2 isoform X1	50	0	78.62	1	F:GO:0005515	F:protein binding	IPR006020 (SMART); IPR006020 (PFAM); IPR011993 (G3DSA:2.30.29.GENE3D); mobidb-lite (MOBIDB_LITE); mobidb-lite (MOBIDB_LITE); mobidb-lite (MOBIDB_LITE); mobidb-lite (MOBIDB_LITE); PTHR11232 (PANTHER); PTHR11232:SF30 (PANTHER); IPR006020 (PROSITE_PROFILES); cd01215 (CDD); IPR011993 (SUPERFAMILY)	F:GO:0005515	F:protein binding
[INTERPRO, BLASTED, MAPPED]	417	XP_003449664.1	trafficking particle complex subunit 13 isoform X1	50	0	96	3	P:GO:0008150; C:GO:0005575; F:GO:0003674	P:biological_process; C:cellular_component; F:molecular_function	IPR010378 (PFAM); IPR010378 (PANTHER); PTHR13134:SF5 (PANTHER)	no GO terms	no GO terms
[INTERPRO, BLASTED, MAPPED, ANNOTATED]	427	XP_003449657.1	GRAM domain-containing 3-like isoform X1	50	0	84.82	1	C:GO:0016021	C:integral component of membrane	IPR004182 (SMART); IPR004182 (PFAM); mobidb-lite (MOBIDB_LITE); mobidb-lite (MOBIDB_LITE); PTHR23319:SF5 (PANTHER); PTHR23319 (PANTHER); cd13220 (CDD)	no GO terms	no GO terms
[INTERPRO, BLASTED, MAPPED, ANNOTATED]	148	XP_003449644.1	allograft inflammatory factor 1-like	50	5.58866e-103	93.1	2	F:GO:0051015; F:GO:0005509	F:actin filament binding; F:calcium ion binding	G3DSA:1.10.238.10 (GENE3D); G3DSA:1.10.238.10 (GENE3D); mobidb-lite (MOBIDB_LITE); IPR028453 (PTHR10356:PANTHER); PTHR10356 (PANTHER); IPR002048 (PROSITE_PROFILES); IPR011992 (SUPERFAMILY)	F:GO:0051015; F:GO:0005509	F:actin filament binding; F:calcium ion binding
[INTERPRO, BLASTED, MAPPED, ANNOTATED]	160	XP_003449643.1	homolog isoform X1	50	2.87633e-103	84.6	1	P:GO:0010038	P:response to metal ion	IPR015867 (G3DSA:3.30.70.GENE3D); IPR004323 (PFAM); PTHR23419:SF2 (PANTHER); IPR004323 (PANTHER); IPR011322 (SUPERFAMILY)	P:GO:0010038	P:response to metal ion
[INTERPRO, BLASTED, MAPPED, ANNOTATED]	368	XP_003439687.1	SWI SNF-related matrix-associated actin-dependent regulator of chromatin subfamily B member 1-like	50	0	97.38	2	P:GO:0006338; C:GO:0000228	P:chromatin remodeling; C:nuclear chromosome	IPR017393 (PIRSF); IPR006939 (PFAM); PTHR10019:SF5 (PANTHER); IPR006939 (PANTHER)	P:GO:0006338; C:GO:0000228	P:chromatin remodeling; C:nuclear chromosome
[INTERPRO, BLASTED]	994	XP_003439685.1	DENN domain-containing 1A isoform X1	50	0	81.52				IPR005112 (SMART); IPR005113 (SMART); IPR001194 (SMART); IPR005113 (PFAM); IPR001194 (PFAM); IPR005112 (PFAM); mobidb-lite (MOBIDB_LITE); mobidb-lite (MOBIDB_LITE); mobidb-lite (MOBIDB_LITE); mobidb-lite (MOBIDB_LITE); PTHR13196 (PANTHER); PTHR13196:SF22 (PANTHER); IPR037516 (PROSITE_PROFILES)	no GO terms	no GO terms
[INTERPRO, BLASTED, MAPPED, ANNOTATED]	599	XP_003439682.1	G -coupled receptor kinase 5-like	50	0	82.78	4	F:GO:0005524; F:GO:0004703; P:GO:0007165; P:GO:0006468	F:ATP binding; F:G-protein coupled receptor kinase activity; P:signal transduction; P:protein phosphorylation	IPR000239 (PRINTS); IPR016137 (SMART); IPR000961 (SMART); IPR000719 (SMART); IPR016137 (PFAM); G3DSA:3.30.200.20 (GENE3D); IPR000719 (PFAM); G3DSA:1.10.510.10 (GENE3D); mobidb-lite (MOBIDB_LITE); PTHR24355:SF26 (PANTHER); PTHR24355 (PANTHER); IPR000719 (PROSITE_PROFILES); IPR000961 (PROSITE_PROFILES); IPR016137 (PROSITE_PROFILES); cd05605 (CDD); IPR036305 (SUPERFAMILY); IPR011009 (SUPERFAMILY)	F:GO:0005524; P:GO:0007165; F:GO:0004703; F:GO:0004672; P:GO:0006468; F:GO:0004674	F:ATP binding; P:signal transduction; F:G-protein coupled receptor kinase activity; F:protein kinase activity; P:protein phosphorylation; F:protein serine/threonine kinase activity
[INTERPRO, BLASTED, MAPPED, ANNOTATED]	592	XP_003439681.1	set1 Ash2 histone methyltransferase complex subunit ASH2 isoform X1	50	0	93.68	3	C:GO:0048188; F:GO:0005515; P:GO:0051568	C:Set1C/COMPASS complex; F:protein binding; P:histone H3-K4 methylation	IPR003877 (SMART); IPR003877 (PFAM); mobidb-lite (MOBIDB_LITE); mobidb-lite (MOBIDB_LITE); IPR037353 (PANTHER); IPR001870 (PROSITE_PROFILES); cd12872 (CDD); cd15583 (CDD); IPR013320 (SUPERFAMILY)	C:GO:0048188; F:GO:0005515; P:GO:0051568	C:Set1C/COMPASS complex; F:protein binding; P:histone H3-K4 methylation
[INTERPRO, BLASTED, MAPPED, ANNOTATED]	560	XP_003439680.1	probable ATP-dependent RNA helicase DDX56	50	0	89.64	2	F:GO:0003676; F:GO:0005524	F:nucleic acid binding; F:ATP binding	IPR001650 (SMART); IPR014001 (SMART); G3DSA:3.40.50.300 (GENE3D); IPR011545 (PFAM); G3DSA:3.40.50.300 (GENE3D); IPR001650 (PFAM); mobidb-lite (MOBIDB_LITE); mobidb-lite (MOBIDB_LITE); PTHR24031:SF96 (PANTHER); PTHR24031 (PANTHER); IPR001650 (PROSITE_PROFILES); IPR014001 (PROSITE_PROFILES); IPR014014 (PROSITE_PROFILES); IPR001650 (CDD); IPR027417 (SUPERFAMILY); IPR027417 (SUPERFAMILY)	F:GO:0003676; F:GO:0005524	F:nucleic acid binding; F:ATP binding
[INTERPRO, BLASTED, MAPPED, ANNOTATED]	198	XP_003439679.1	dual specificity phosphatase 26	50	2.76086e-127	95.22	2	P:GO:0006470; F:GO:0008138	P:protein dephosphorylation; F:protein tyrosine/serine/threonine phosphatase activity	IPR020417 (PRINTS); IPR020405 (PRINTS); IPR020422 (SMART); IPR000340 (PFAM); IPR029021 (G3DSA:3.90.190.GENE3D); mobidb-lite (MOBIDB_LITE); PTHR10159:SF112 (PANTHER); IPR024950 (PANTHER); IPR020422 (PROSITE_PROFILES); IPR000387 (PROSITE_PROFILES); IPR020422 (CDD); IPR029021 (SUPERFAMILY)	P:GO:0006470; F:GO:0016791; P:GO:0016311; F:GO:0008138	P:protein dephosphorylation; F:phosphatase activity; P:dephosphorylation; F:protein tyrosine/serine/threonine phosphatase activity
[INTERPRO, BLASTED, MAPPED, ANNOTATED]	524	XP_003439675.1	N-acetylglucosamine-6-sulfatase-like	50	0	90.68	2	F:GO:0008449; P:GO:0030203	F:N-acetylglucosamine-6-sulfatase activity; P:glycosaminoglycan metabolic process	IPR012251 (PIRSF); IPR000917 (PFAM); IPR017849 (G3DSA:3.40.720.GENE3D); G3DSA:3.30.1120.10 (GENE3D); mobidb-lite (MOBIDB_LITE); PTHR43108:SF9 (PANTHER); PTHR43108 (PANTHER); cd16147 (CDD); IPR017850 (SUPERFAMILY)	F:GO:0008484; F:GO:0003824; P:GO:0008152; F:GO:0008449; P:GO:0030203	F:sulfuric ester hydrolase activity; F:catalytic activity; P:metabolic process; F:N-acetylglucosamine-6-sulfatase activity; P:glycosaminoglycan metabolic process
[INTERPRO, BLASTED]	877	XP_003439668.1	multiple C2 and transmembrane domain-containing 1-like isoform X2	50	0	92.06				IPR000008 (PRINTS); IPR000008 (SMART); IPR035892 (G3DSA:2.60.40.GENE3D); IPR035892 (G3DSA:2.60.40.GENE3D); IPR000008 (PFAM); mobidb-lite (MOBIDB_LITE); mobidb-lite (MOBIDB_LITE); PTHR10774:SF56 (PANTHER); PTHR10774 (PANTHER); IPR000008 (PROSITE_PROFILES); cd08377 (CDD); cd04042 (CDD); cd08376 (CDD); IPR035892 (SUPERFAMILY); IPR035892 (SUPERFAMILY); IPR035892 (SUPERFAMILY); IPR035892 (SUPERFAMILY)	no GO terms	no GO terms
[INTERPRO, BLASTED, MAPPED, ANNOTATED]	438	XP_003439664.1	PRRC1	50	0	91.8	5	P:GO:0010669; P:GO:0034199; P:GO:0001757; F:GO:0034237; C:GO:0005794	P:epithelial structure maintenance; P:activation of protein kinase A activity; P:somite specification; F:protein kinase A regulatory subunit binding; C:Golgi apparatus	IPR026533 (PFAM); IPR029001 (G3DSA:3.90.950.GENE3D); mobidb-lite (MOBIDB_LITE); mobidb-lite (MOBIDB_LITE); IPR026534 (PANTHER); IPR029001 (SUPERFAMILY)	no GO terms	no GO terms
[INTERPRO, BLASTED, MAPPED, ANNOTATED]	501	XP_003439659.1	UDP-N-acetylhexosamine pyrophosphorylase 1	50	0	86.08	2	P:GO:0008152; F:GO:0070569	P:metabolic process; F:uridylyltransferase activity	IPR002618 (PFAM); IPR029044 (G3DSA:3.90.550.GENE3D); PTHR11952:SF6 (PANTHER); PTHR11952 (PANTHER); cd04193 (CDD); IPR029044 (SUPERFAMILY)	P:GO:0008152; F:GO:0070569	P:metabolic process; F:uridylyltransferase activity
[INTERPRO, BLASTED, MAPPED, ANNOTATED]	565	XP_003439655.1	SCAI isoform X1	50	0	95.72	2	F:GO:0003714; P:GO:0006351	F:transcription corepressor activity; P:transcription, DNA-templated	IPR022709 (PFAM); PTHR21243:SF15 (PANTHER); PTHR21243 (PANTHER)	F:GO:0003714; P:GO:0006351	F:transcription corepressor activity; P:transcription, DNA-templated
[INTERPRO, BLASTED, MAPPED, ANNOTATED]	485	XP_003439654.1	stromelysin-3-like	50	0	81.12	5	F:GO:0008270; P:GO:0007275; P:GO:0006508; C:GO:0031012; F:GO:0004222	F:zinc ion binding; P:multicellular organism development; P:proteolysis; C:extracellular matrix; F:metalloendopeptidase activity	IPR021190 (PRINTS); IPR006026 (SMART); IPR018487 (SMART); IPR036375 (G3DSA:2.110.10.GENE3D); IPR024079 (G3DSA:3.40.390.GENE3D); IPR001818 (PFAM); IPR018487 (PFAM); IPR021190 (PIRSF); IPR028705 (PTHR10201:PANTHER); PTHR10201 (PANTHER); IPR018487 (PROSITE_PROFILES); IPR033739 (CDD); IPR000585 (CDD); IPR036375 (SUPERFAMILY); SSF55486 (SUPERFAMILY)	F:GO:0008270; P:GO:0007275; P:GO:0006508; C:GO:0031012; F:GO:0004222; F:GO:0008237	F:zinc ion binding; P:multicellular organism development; P:proteolysis; C:extracellular matrix; F:metalloendopeptidase activity; F:metallopeptidase activity
[INTERPRO, BLASTED, MAPPED, ANNOTATED]	807	XP_003439650.1	chondroitin sulfate synthase 3	50	0	83.9	2	C:GO:0032580; F:GO:0008376	C:Golgi cisterna membrane; F:acetylgalactosaminyltransferase activity	IPR008428 (PFAM); IPR029044 (G3DSA:3.90.550.GENE3D); IPR029044 (G3DSA:3.90.550.GENE3D); PTHR12369:SF40 (PANTHER); PTHR12369 (PANTHER); IPR029044 (SUPERFAMILY); IPR029044 (SUPERFAMILY)	C:GO:0032580; F:GO:0008376	C:Golgi cisterna membrane; F:acetylgalactosaminyltransferase activity
[INTERPRO, BLASTED]	547	XP_003439644.1	copine-2	50	0	94.8				IPR000008 (SMART); IPR002035 (SMART); IPR035892 (G3DSA:2.60.40.GENE3D); IPR035892 (G3DSA:2.60.40.GENE3D); IPR000008 (PFAM); IPR010734 (PFAM); IPR036465 (G3DSA:3.40.50.GENE3D); PTHR10857:SF3 (PANTHER); PTHR10857 (PANTHER); IPR000008 (PROSITE_PROFILES); cd04047 (CDD); cd04048 (CDD); IPR010734 (CDD); IPR035892 (SUPERFAMILY); IPR036465 (SUPERFAMILY); IPR035892 (SUPERFAMILY)	no GO terms	no GO terms
[INTERPRO, BLASTED, MAPPED]	551	XP_003439639.1	DET1 homolog	50	0	97.06	3	P:GO:0008150; C:GO:0005575; F:GO:0003674	P:biological_process; C:cellular_component; F:molecular_function	IPR011042 (G3DSA:2.120.10.GENE3D); IPR019138 (PFAM); IPR019138 (PANTHER)	no GO terms	no GO terms
[INTERPRO, BLASTED, MAPPED, ANNOTATED]	315	XP_003439637.1	carbonic anhydrase mitochondrial isoform X1	50	0	92.56	3	F:GO:0008270; C:GO:0005739; F:GO:0004089	F:zinc ion binding; C:mitochondrion; F:carbonate dehydratase activity	IPR001148 (SMART); IPR001148 (PFAM); IPR036398 (G3DSA:3.10.200.GENE3D); IPR018437 (PTHR18952:PANTHER); IPR023561 (PANTHER); IPR001148 (PROSITE_PROFILES); IPR036398 (SUPERFAMILY)	F:GO:0008270; C:GO:0005739; F:GO:0004089	F:zinc ion binding; C:mitochondrion; F:carbonate dehydratase activity
[INTERPRO, BLASTED, MAPPED, ANNOTATED]	434	XP_003439636.1	phosphatidylcholine-sterol acyltransferase	50	0	89.38	2	F:GO:0008374; P:GO:0006629	F:O-acyltransferase activity; P:lipid metabolic process	IPR003386 (PFAM); IPR029058 (G3DSA:3.40.50.GENE3D); PTHR11440:SF18 (PANTHER); PTHR11440 (PANTHER); IPR029058 (SUPERFAMILY)	F:GO:0008374; P:GO:0006629	F:O-acyltransferase activity; P:lipid metabolic process
[INTERPRO, BLASTED, MAPPED, ANNOTATED]	279	XP_003439635.1	U6 snRNA phosphodiesterase isoform X1	50	0	83.86	2	F:GO:0004518; P:GO:0034477	F:nuclease activity; P:U6 snRNA 3'-end processing	IPR027521 (PFAM); IPR009097 (G3DSA:3.90.1140.GENE3D); mobidb-lite (MOBIDB_LITE); IPR027521 (PANTHER); IPR027521 (HAMAP); IPR009097 (SUPERFAMILY)	F:GO:0004518; P:GO:0034477	F:nuclease activity; P:U6 snRNA 3'-end processing
[INTERPRO, BLASTED]	403	XP_003439623.1	olfactomedin 3A	50	0	85.86				IPR003112 (SMART); G3DSA:1.20.5.30 (GENE3D); G3DSA:1.20.5.1070 (GENE3D); IPR003112 (PFAM); IPR031229 (PTHR23192:PANTHER); PTHR23192 (PANTHER); IPR003112 (PROSITE_PROFILES)	no GO terms	no GO terms
[INTERPRO, BLASTED, MAPPED, ANNOTATED]	270	XP_003439618.1	dickkopf-related 3-like	50	0	78.82	3	P:GO:0007275; P:GO:0030178; C:GO:0005576	P:multicellular organism development; P:negative regulation of Wnt signaling pathway; C:extracellular region	G3DSA:2.10.80.10 (GENE3D); G3DSA:2.10.80.10 (GENE3D); IPR006796 (PFAM); PTHR12113 (PANTHER); PTHR12113:SF8 (PANTHER)	P:GO:0007275; P:GO:0030178; C:GO:0005576	P:multicellular organism development; P:negative regulation of Wnt signaling pathway; C:extracellular region
[INTERPRO, BLASTED, MAPPED, ANNOTATED]	309	XP_003439607.1	transmembrane 231	50	0	89.6	6	P:GO:0060271; P:GO:0032880; C:GO:0016021; P:GO:0007224; C:GO:0060170; C:GO:0036038	P:cilium assembly; P:regulation of protein localization; C:integral component of membrane; P:smoothened signaling pathway; C:ciliary membrane; C:MKS complex	IPR019306 (PFAM); IPR019306 (PANTHER)	no GO terms	no GO terms
[INTERPRO, BLASTED, MAPPED, ANNOTATED]	498	XP_003439606.1	tRNA-specific adenosine deaminase 1	50	0	82.08	3	F:GO:0003723; P:GO:0006396; F:GO:0004000	F:RNA binding; P:RNA processing; F:adenosine deaminase activity	IPR002466 (SMART); IPR002466 (PFAM); mobidb-lite (MOBIDB_LITE); PTHR10910 (PANTHER); PTHR10910:SF138 (PANTHER); IPR002466 (PROSITE_PROFILES)	F:GO:0003723; P:GO:0006396; F:GO:0004000	F:RNA binding; P:RNA processing; F:adenosine deaminase activity
[INTERPRO, BLASTED]	466	XP_003439599.1	olfactomedin-4-like	50	0	83.52				IPR003112 (SMART); IPR003112 (PFAM); PTHR23192 (PANTHER); PTHR23192:SF68 (PANTHER); IPR003112 (PROSITE_PROFILES)	no GO terms	no GO terms
[INTERPRO, BLASTED, MAPPED, ANNOTATED]	211	XP_003439598.1	DNA replication complex GINS PSF3	50	3.03936e-156	92.9	3	C:GO:0005634; P:GO:0007507; P:GO:0006260	C:nucleus; P:heart development; P:DNA replication	IPR021151 (PFAM); IPR010492 (PANTHER); cd11713 (CDD); SSF160059 (SUPERFAMILY); IPR036224 (SUPERFAMILY)	no GO terms	no GO terms
[INTERPRO, BLASTED]	403	XP_003439597.1	FAM169B-like isoform X1	50	0	79.3				G3DSA:3.40.630.30 (GENE3D); mobidb-lite (MOBIDB_LITE); IPR029625 (PANTHER)	no GO terms	no GO terms
[INTERPRO, BLASTED, MAPPED, ANNOTATED]	474	XP_003439595.1	mixed lineage kinase domain	50	0	78.88	3	F:GO:0005524; F:GO:0004672; P:GO:0006468	F:ATP binding; F:protein kinase activity; P:protein phosphorylation	G3DSA:3.30.200.20 (GENE3D); IPR001245 (PFAM); G3DSA:1.10.510.10 (GENE3D); G3DSA:1.20.58.160 (GENE3D); PTHR44964 (PANTHER); IPR000719 (PROSITE_PROFILES); IPR011009 (SUPERFAMILY)	F:GO:0005524; F:GO:0004672; P:GO:0006468	F:ATP binding; F:protein kinase activity; P:protein phosphorylation
[INTERPRO, BLASTED, MAPPED, ANNOTATED]	766	XP_003439591.1	AFG3 1	50	0	91.94	5	F:GO:0005524; F:GO:0008270; P:GO:0006508; C:GO:0016021; F:GO:0004222	F:ATP binding; F:zinc ion binding; P:proteolysis; C:integral component of membrane; F:metalloendopeptidase activity	IPR003593 (SMART); IPR000642 (PFAM); G3DSA:3.40.50.300 (GENE3D); IPR005936 (TIGRFAM); IPR011546 (PFAM); IPR003959 (PFAM); G3DSA:1.10.8.60 (GENE3D); mobidb-lite (MOBIDB_LITE); mobidb-lite (MOBIDB_LITE); PTHR43655 (PANTHER); PTHR43655:SF15 (PANTHER); IPR005936 (HAMAP); cd00009 (CDD); IPR037219 (SUPERFAMILY); IPR027417 (SUPERFAMILY)	F:GO:0005524; F:GO:0008270; P:GO:0006508; C:GO:0016020; C:GO:0016021; F:GO:0004222	F:ATP binding; F:zinc ion binding; P:proteolysis; C:membrane; C:integral component of membrane; F:metalloendopeptidase activity
[INTERPRO, BLASTED, MAPPED, ANNOTATED]	178	XP_003439589.1	troponin fast skeletal muscle-like	50	8.45384e-101	89.46	1	C:GO:0005861	C:troponin complex	IPR001978 (PFAM); G3DSA:1.20.5.350 (GENE3D); PTHR13738 (PANTHER); PTHR13738:SF16 (PANTHER); SSF90250 (SUPERFAMILY)	C:GO:0005861	C:troponin complex
[INTERPRO, BLASTED, MAPPED, ANNOTATED]	603	XP_003439580.1	gigaxonin	50	0	92.02	2	F:GO:0005515; P:GO:0007010	F:protein binding; P:cytoskeleton organization	IPR011705 (SMART); IPR000210 (SMART); IPR006652 (SMART); IPR015915 (G3DSA:2.120.10.GENE3D); IPR000210 (PFAM); IPR017096 (PIRSF); IPR011705 (PFAM); G3DSA:3.30.710.10 (GENE3D); IPR006652 (PFAM); PTHR24412 (PANTHER); IPR030579 (PTHR24412:PANTHER); IPR000210 (PROSITE_PROFILES); cd14735 (CDD); IPR015915 (SUPERFAMILY); IPR011333 (SUPERFAMILY)	F:GO:0005515; P:GO:0007010	F:protein binding; P:cytoskeleton organization
[INTERPRO, BLASTED, MAPPED, ANNOTATED]	326	XP_003439576.1	aldose reductase-like	50	0	90.24	2	F:GO:0016491; P:GO:0055114	F:oxidoreductase activity; P:oxidation-reduction process	IPR020471 (PRINTS); IPR036812 (G3DSA:3.20.20.GENE3D); IPR020471 (PIRSF); IPR023210 (PFAM); IPR020471 (PANTHER); PTHR11732:SF130 (PANTHER); IPR023210 (CDD); IPR036812 (SUPERFAMILY)	F:GO:0016491; P:GO:0055114	F:oxidoreductase activity; P:oxidation-reduction process
[INTERPRO, BLASTED, MAPPED]	695	XP_003439575.1	VPS9 domain-containing 1	50	0	80.52	3	P:GO:0008150; C:GO:0005575; F:GO:0003674	P:biological_process; C:cellular_component; F:molecular_function	IPR003123 (SMART); IPR003123 (PFAM); mobidb-lite (MOBIDB_LITE); mobidb-lite (MOBIDB_LITE); mobidb-lite (MOBIDB_LITE); PTHR23101 (PANTHER); PTHR23101:SF98 (PANTHER); IPR003123 (PROSITE_PROFILES); IPR037191 (SUPERFAMILY); IPR036181 (SUPERFAMILY)	no GO terms	no GO terms
[INTERPRO, BLASTED, MAPPED, ANNOTATED]	414	XP_003439570.1	homocysteine-responsive endoplasmic reticulum-resident ubiquitin-like domain member 1	50	0	70.72	1	F:GO:0005515	F:protein binding	IPR000626 (SMART); IPR000626 (PFAM); G3DSA:3.10.20.90 (GENE3D); mobidb-lite (MOBIDB_LITE); mobidb-lite (MOBIDB_LITE); PTHR12943 (PANTHER); PTHR12943:SF7 (PANTHER); IPR000626 (PROSITE_PROFILES); IPR029071 (SUPERFAMILY)	F:GO:0005515	F:protein binding
[INTERPRO, BLASTED, MAPPED, ANNOTATED]	498	XP_003439569.1	cholesteryl ester transfer	50	0	82.74	4	P:GO:0043691; C:GO:0034364; F:GO:0008289; F:GO:0017127	P:reverse cholesterol transport; C:high-density lipoprotein particle; F:lipid binding; F:cholesterol transporter activity	IPR017942 (SMART); IPR001124 (SMART); G3DSA:3.15.10.10 (GENE3D); IPR001124 (PFAM); IPR017130 (PIRSF); G3DSA:3.15.20.10 (GENE3D); IPR017942 (PFAM); IPR017130 (PTHR10504:PANTHER); IPR032942 (PANTHER); cd00025 (CDD); IPR017943 (SUPERFAMILY); IPR017943 (SUPERFAMILY)	P:GO:0043691; C:GO:0034364; F:GO:0008289; F:GO:0017127	P:reverse cholesterol transport; C:high-density lipoprotein particle; F:lipid binding; F:cholesterol transporter activity
[INTERPRO, BLASTED, MAPPED, ANNOTATED]	418	XP_003439568.1	choline kinase alpha-like isoform X1	50	0	91.94	2	P:GO:0016310; F:GO:0016301	P:phosphorylation; F:kinase activity	G3DSA:3.90.1200.10 (GENE3D); G3DSA:3.30.200.20 (GENE3D); PF01633 (PFAM); PTHR22603 (PANTHER); PTHR22603:SF44 (PANTHER); cd05156 (CDD); IPR011009 (SUPERFAMILY)	no GO terms	no GO terms
[INTERPRO, BLASTED, MAPPED, ANNOTATED]	216	XP_003439564.1	Fanconi anemia core complex-associated 24	50	1.1716e-156	84.7	2	P:GO:0006281; C:GO:0043240	P:DNA repair; C:Fanconi anaemia nuclear complex	PF12826 (PFAM); G3DSA:1.10.150.20 (GENE3D); IPR026985 (PANTHER); cd09897 (CDD); IPR010994 (SUPERFAMILY)	P:GO:0006281; C:GO:0043240	P:DNA repair; C:Fanconi anaemia nuclear complex
[INTERPRO, BLASTED, MAPPED, ANNOTATED]	519	XP_003439563.1	asc-type amino acid transporter 1-like	50	0	93.74	3	C:GO:0016020; F:GO:0015171; P:GO:0003333	C:membrane; F:amino acid transmembrane transporter activity; P:amino acid transmembrane transport	IPR002293 (PFAM); IPR002293 (PIRSF); mobidb-lite (MOBIDB_LITE); PTHR11785:SF73 (PANTHER); PTHR11785 (PANTHER)	C:GO:0016020; F:GO:0015171; P:GO:0003333	C:membrane; F:amino acid transmembrane transporter activity; P:amino acid transmembrane transport
[INTERPRO, BLASTED, MAPPED, ANNOTATED]	498	XP_003439562.1	tRNA-dihydrouridine(20) synthase [NAD(P)+]-like	50	0	89.32	4	F:GO:0017150; F:GO:0050660; P:GO:0008033; P:GO:0055114	F:tRNA dihydrouridine synthase activity; F:flavin adenine dinucleotide binding; P:tRNA processing; P:oxidation-reduction process	IPR014720 (SMART); IPR014720 (PFAM); G3DSA:3.30.160.20 (GENE3D); IPR001269 (PFAM); IPR013785 (G3DSA:3.20.20.GENE3D); mobidb-lite (MOBIDB_LITE); PTHR11082:SF4 (PANTHER); IPR001269 (PANTHER); IPR014720 (PROSITE_PROFILES); IPR035587 (CDD); cd00048 (CDD); SSF51395 (SUPERFAMILY); SSF54768 (SUPERFAMILY)	F:GO:0017150; F:GO:0050660; P:GO:0008033; F:GO:0003824; P:GO:0055114	F:tRNA dihydrouridine synthase activity; F:flavin adenine dinucleotide binding; P:tRNA processing; F:catalytic activity; P:oxidation-reduction process
[INTERPRO, BLASTED, MAPPED, ANNOTATED]	1195	XP_003439554.1	integrin alpha-11-like	50	0	85.66	2	P:GO:0007155; C:GO:0008305	P:cell adhesion; C:integrin complex	IPR000413 (PRINTS); PR00453 (PRINTS); IPR013519 (SMART); IPR002035 (SMART); G3DSA:1.20.5.930 (GENE3D); IPR013517 (PFAM); G3DSA:2.60.40.1460 (GENE3D); G3DSA:2.130.10.130 (GENE3D); G3DSA:2.60.40.1530 (GENE3D); G3DSA:2.130.10.130 (GENE3D); IPR013649 (PFAM); G3DSA:2.60.40.1510 (GENE3D); IPR002035 (PFAM); PTHR23220 (PANTHER); PTHR23220:SF21 (PANTHER); IPR013519 (PROSITE_PROFILES); IPR002035 (PROSITE_P…	P:GO:0007155; C:GO:0008305	P:cell adhesion; C:integrin complex
[INTERPRO, BLASTED, MAPPED, ANNOTATED]	146	XP_003439548.1	centromeric A	50	1.41667e-88	84.54	3	F:GO:0003677; F:GO:0046982; C:GO:0000786	F:DNA binding; F:protein heterodimerization activity; C:nucleosome	IPR000164 (PRINTS); IPR000164 (SMART); G3DSA:1.10.20.10 (GENE3D); IPR007125 (PFAM); mobidb-lite (MOBIDB_LITE); PTHR11426:SF20 (PANTHER); IPR000164 (PANTHER); IPR009072 (SUPERFAMILY)	F:GO:0003677; F:GO:0046982; C:GO:0000786	F:DNA binding; F:protein heterodimerization activity; C:nucleosome
[INTERPRO, BLASTED, MAPPED, ANNOTATED]	284	XP_003439539.1	tropomyosin beta chain isoform X2	50	4.50682e-127	96.7	6	F:GO:0051015; F:GO:0008307; P:GO:0006936; P:GO:0007015; C:GO:0005862; C:GO:0005884	F:actin filament binding; F:structural constituent of muscle; P:muscle contraction; P:actin filament organization; C:muscle thin filament tropomyosin; C:actin filament	IPR000533 (PRINTS); IPR000533 (PFAM); G3DSA:1.20.5.340 (GENE3D); mobidb-lite (MOBIDB_LITE); PTHR19269 (PANTHER); PTHR19269:SF46 (PANTHER); SSF57997 (SUPERFAMILY)	no GO terms	no GO terms
[INTERPRO, BLASTED, MAPPED, ANNOTATED]	239	XP_003439537.1	derlin-2	50	7.16289e-156	97.7	10	C:GO:0005769; P:GO:0030307; P:GO:1904153; P:GO:0030968; P:GO:0001967; P:GO:0008284; C:GO:0005770; C:GO:0030176; P:GO:0030970; P:GO:0030433	C:early endosome; P:positive regulation of cell growth; P:negative regulation of retrograde protein transport, ER to cytosol; P:endoplasmic reticulum unfolded protein response; P:suckling behavior; P:positive regulation of cell proliferation; C:late endosome; C:integral component of endoplasmic reticulum membrane; P:retrograde protein transport, ER to cytosol; P:ER-associated ubiquitin-dependent …	PF04511 (PFAM); IPR035952 (G3DSA:1.20.1540.GENE3D); IPR007599 (PANTHER); PTHR11009:SF5 (PANTHER); IPR035952 (SUPERFAMILY)	no GO terms	no GO terms
[INTERPRO, BLASTED, ANNOTATED]	454	XP_003439535.1	F-box WD repeat-containing 2	50	0	97.02	1	F:GO:0005515	F:protein binding	IPR020472 (PRINTS); IPR001810 (SMART); IPR001680 (SMART); G3DSA:1.20.1280.50 (GENE3D); G3DSA:1.10.10.670 (GENE3D); IPR001810 (PFAM); IPR001680 (PFAM); IPR015943 (G3DSA:2.130.10.GENE3D); PTHR44436 (PANTHER); IPR001810 (PROSITE_PROFILES); IPR017986 (PROSITE_PROFILES); IPR001680 (PROSITE_PROFILES); IPR036322 (SUPERFAMILY); IPR036047 (SUPERFAMILY)	F:GO:0005515	F:protein binding
[INTERPRO, BLASTED, MAPPED, ANNOTATED]	165	XP_003439534.1	peptidyl-prolyl cis-trans isomerase A	50	6.81884e-119	91.34	2	F:GO:0003755; P:GO:0000413	F:peptidyl-prolyl cis-trans isomerase activity; P:protein peptidyl-prolyl isomerization	IPR002130 (PRINTS); IPR002130 (PFAM); IPR029000 (G3DSA:2.40.100.GENE3D); IPR024936 (PIRSF); IPR024936 (PANTHER); PTHR11071:SF377 (PANTHER); IPR002130 (PROSITE_PROFILES); cd01926 (CDD); IPR029000 (SUPERFAMILY)	F:GO:0003755; P:GO:0000413	F:peptidyl-prolyl cis-trans isomerase activity; P:protein peptidyl-prolyl isomerization
[INTERPRO, BLASTED, MAPPED, ANNOTATED]	1014	XP_003439533.1	2-oxoglutarate mitochondrial isoform X1	50	0	91.66	7	F:GO:0030976; P:GO:0060047; C:GO:0045252; F:GO:0004591; C:GO:0005739; C:GO:0005829; P:GO:0006099	F:thiamine pyrophosphate binding; P:heart contraction; C:oxoglutarate dehydrogenase complex; F:oxoglutarate dehydrogenase (succinyl-transferring) activity; C:mitochondrion; C:cytosol; P:tricarboxylic acid cycle	IPR005475 (SMART); G3DSA:3.40.50.970 (GENE3D); IPR011603 (TIGRFAM); G3DSA:3.40.50.970 (GENE3D); IPR011603 (PIRSF); G3DSA:1.10.287.1150 (GENE3D); IPR032106 (PFAM); IPR001017 (PFAM); IPR005475 (PFAM); IPR031717 (PFAM); PTHR23152:SF7 (PANTHER); IPR011603 (PANTHER); cd02016 (CDD); IPR029061 (SUPERFAMILY); IPR029061 (SUPERFAMILY)	F:GO:0030976; F:GO:0016624; F:GO:0004591; P:GO:0008152; P:GO:0055114; P:GO:0006099	F:thiamine pyrophosphate binding; F:oxidoreductase activity, acting on the aldehyde or oxo group of donors, disulfide as acceptor; F:oxoglutarate dehydrogenase (succinyl-transferring) activity; P:metabolic process; P:oxidation-reduction process; P:tricarboxylic acid cycle
[INTERPRO, BLASTED, MAPPED, ANNOTATED]	360	XP_003439532.1	nudC domain-containing 3	50	0	82.76	4	C:GO:0005737; P:GO:0007275; F:GO:0051082; P:GO:0006457	C:cytoplasm; P:multicellular organism development; F:unfolded protein binding; P:protein folding	IPR007052 (PFAM); IPR025934 (PFAM); IPR008978 (G3DSA:2.60.40.GENE3D); mobidb-lite (MOBIDB_LITE); PTHR12356 (PANTHER); IPR027761 (PTHR12356:PANTHER); IPR007052 (PROSITE_PROFILES); cd06495 (CDD); IPR008978 (SUPERFAMILY)	no GO terms	no GO terms
[INTERPRO, BLASTED, MAPPED, ANNOTATED]	171	XP_003439531.1	28S ribosomal mitochondrial	50	1.88003e-113	90.34	1	C:GO:0005739	C:mitochondrion	IPR026146 (PFAM); IPR026146 (PANTHER)	C:GO:0005739	C:mitochondrion
[INTERPRO, BLASTED, MAPPED, ANNOTATED]	303	XP_003439530.1	transcriptional activator Pur-beta	50	0	95.38	5	P:GO:0008283; F:GO:0003677; F:GO:0003700; P:GO:0045892; P:GO:0030154	P:cell proliferation; F:DNA binding; F:transcription factor activity, sequence-specific DNA binding; P:negative regulation of transcription, DNA-templated; P:cell differentiation	IPR006628 (SMART); IPR006628 (PFAM); mobidb-lite (MOBIDB_LITE); mobidb-lite (MOBIDB_LITE); IPR030499 (PTHR12611:PANTHER); IPR006628 (PANTHER)	P:GO:0008283; F:GO:0003677; F:GO:0003700; P:GO:0045892; P:GO:0030154	P:cell proliferation; F:DNA binding; F:transcription factor activity, sequence-specific DNA binding; P:negative regulation of transcription, DNA-templated; P:cell differentiation
[INTERPRO, BLASTED, MAPPED, ANNOTATED]	688	XP_003439529.1	beta-adrenergic receptor kinase 2	50	0	97.26	23	F:GO:0019912; P:GO:0043009; F:GO:0034211; F:GO:0004690; P:GO:0055001; P:GO:0008016; P:GO:0007224; F:GO:0004694; P:GO:0006468; F:GO:0008349; F:GO:0004676; F:GO:0004698; F:GO:0004675; F:GO:0008545; F:GO:0004711; F:GO:0004677; F:GO:0005524; P:GO:0003315; F:GO:0004679; F:GO:0004704; F:GO:0004703; F:GO:0004706; F:GO:0004705	F:cyclin-dependent protein kinase activating kinase activity; P:chordate embryonic development; F:GTP-dependent protein kinase activity; F:cyclic nucleotide-dependent protein kinase activity; P:muscle cell development; P:regulation of heart contraction; P:smoothened signaling pathway; F:eukaryotic translation initiation factor 2alpha kinase activity; P:protein phosphorylation; F:MAP kinase kinase…	IPR000239 (PRINTS); IPR000719 (SMART); IPR000961 (SMART); IPR001849 (SMART); IPR016137 (SMART); G3DSA:3.30.200.20 (GENE3D); IPR000719 (PFAM); IPR016137 (PFAM); G3DSA:1.10.167.10 (GENE3D); IPR011993 (G3DSA:2.30.29.GENE3D); IPR001849 (PFAM); G3DSA:1.10.510.10 (GENE3D); PTHR24355:SF22 (PANTHER); PTHR24355 (PANTHER); IPR016137 (PROSITE_PROFILES); IPR001849 (PROSITE_PROFILES); IPR000961 (PROSITE_PROFI…	F:GO:0005524; P:GO:0007165; F:GO:0004703; F:GO:0004672; P:GO:0006468; F:GO:0004674	F:ATP binding; P:signal transduction; F:G-protein coupled receptor kinase activity; F:protein kinase activity; P:protein phosphorylation; F:protein serine/threonine kinase activity
[INTERPRO, BLASTED, MAPPED, ANNOTATED]	196	XP_003439528.1	beta-crystallin A4	50	5.07552e-145	97.62	1	F:GO:0005212	F:structural constituent of eye lens	IPR001064 (PRINTS); IPR001064 (SMART); IPR001064 (PFAM); G3DSA:2.60.20.10 (GENE3D); G3DSA:2.60.20.10 (GENE3D); IPR033342 (PTHR11818:PANTHER); PTHR11818 (PANTHER); IPR001064 (PROSITE_PROFILES); IPR011024 (SUPERFAMILY)	F:GO:0005212	F:structural constituent of eye lens
[INTERPRO, BLASTED, MAPPED, ANNOTATED]	215	XP_003439526.1	claudin-5-like	50	3.55374e-148	86.22	3	C:GO:0005923; C:GO:0016021; F:GO:0005198	C:bicellular tight junction; C:integral component of membrane; F:structural molecule activity	PR01077 (PRINTS); IPR003551 (PRINTS); IPR004031 (PFAM); PTHR12002:SF35 (PANTHER); IPR006187 (PANTHER)	C:GO:0005923; F:GO:0005198; C:GO:0016021	C:bicellular tight junction; F:structural molecule activity; C:integral component of membrane
[INTERPRO, BLASTED, MAPPED, ANNOTATED]	369	XP_003439525.1	septin-5-like	50	0	93.78	3	F:GO:0005525; C:GO:0008021; P:GO:0017157	F:GTP binding; C:synaptic vesicle; P:regulation of exocytosis	G3DSA:3.40.50.300 (GENE3D); IPR030379 (PFAM); IPR016491 (PIRSF); mobidb-lite (MOBIDB_LITE); PTHR18884 (PANTHER); IPR030647 (PTHR18884:PANTHER); IPR030379 (PROSITE_PROFILES); IPR016491 (CDD); IPR027417 (SUPERFAMILY)	F:GO:0005525; C:GO:0008021; P:GO:0017157	F:GTP binding; C:synaptic vesicle; P:regulation of exocytosis
[INTERPRO, BLASTED]	417	XP_003439524.1	arrestin domain-containing 3-like	50	0	91.32				IPR011022 (SMART); IPR011022 (PFAM); G3DSA:2.60.40.640 (GENE3D); IPR011021 (PFAM); PTHR11188:SF49 (PANTHER); PTHR11188 (PANTHER); IPR014756 (SUPERFAMILY); IPR014756 (SUPERFAMILY)	no GO terms	no GO terms
[INTERPRO, BLASTED, MAPPED, ANNOTATED]	167	XP_003439521.1	centrin-3	50	8.10985e-97	96.22	1	F:GO:0005509	F:calcium ion binding	IPR002048 (SMART); G3DSA:1.10.238.10 (GENE3D); IPR002048 (PFAM); G3DSA:1.10.238.10 (GENE3D); G3DSA:1.10.238.10 (GENE3D); G3DSA:1.10.238.10 (GENE3D); mobidb-lite (MOBIDB_LITE); PTHR23050:SF218 (PANTHER); PTHR23050 (PANTHER); IPR002048 (PROSITE_PROFILES); IPR002048 (CDD); IPR011992 (SUPERFAMILY)	F:GO:0005509	F:calcium ion binding
[INTERPRO, BLASTED, MAPPED, ANNOTATED]	358	XP_003439518.1	WD repeat domain phosphoinositide-interacting 4	50	0	97.86	2	F:GO:0005515; P:GO:0006914	F:protein binding; P:autophagy	IPR001680 (SMART); IPR015943 (G3DSA:2.130.10.GENE3D); IPR001680 (PFAM); IPR032910 (PTHR11227:PANTHER); PTHR11227 (PANTHER); IPR036322 (SUPERFAMILY)	F:GO:0005515; P:GO:0006914	F:protein binding; P:autophagy
[INTERPRO, BLASTED, MAPPED, ANNOTATED]	96	XP_003439517.1	EKC KEOPS complex subunit LAGE3	50	2.86395e-61	87.4	1	F:GO:0005524	F:ATP binding	IPR015419 (PFAM); mobidb-lite (MOBIDB_LITE); PTHR31283 (PANTHER)	no GO terms	no GO terms
[INTERPRO, BLASTED, MAPPED, ANNOTATED]	623	XP_003439515.1	long-chain fatty acid transport 6	50	0	85.96	5	F:GO:0031957; P:GO:0015908; P:GO:0008152; C:GO:0016021; F:GO:0004467	F:very long-chain fatty acid-CoA ligase activity; P:fatty acid transport; P:metabolic process; C:integral component of membrane; F:long-chain fatty acid-CoA ligase activity	G3DSA:3.40.50.980 (GENE3D); G3DSA:3.40.50.980 (GENE3D); IPR000873 (PFAM); G3DSA:2.30.38.10 (GENE3D); G3DSA:3.30.300.30 (GENE3D); IPR030309 (PTHR43107:PANTHER); PTHR43107 (PANTHER); SSF56801 (SUPERFAMILY)	F:GO:0031957; P:GO:0015908; F:GO:0003824; P:GO:0008152; C:GO:0016021; F:GO:0004467	F:very long-chain fatty acid-CoA ligase activity; P:fatty acid transport; F:catalytic activity; P:metabolic process; C:integral component of membrane; F:long-chain fatty acid-CoA ligase activity
[INTERPRO, BLASTED, MAPPED, ANNOTATED]	1151	XP_003439514.1	solute carrier family 12 member 2 isoform X1	50	0	94.1	4	F:GO:0015377; P:GO:0006811; P:GO:0055085; C:GO:0016021	F:cation:chloride symporter activity; P:ion transport; P:transmembrane transport; C:integral component of membrane	IPR002444 (PRINTS); IPR002443 (PRINTS); IPR018491 (PFAM); IPR004841 (PFAM); IPR013612 (PFAM); IPR004842 (TIGRFAM); mobidb-lite (MOBIDB_LITE); mobidb-lite (MOBIDB_LITE); mobidb-lite (MOBIDB_LITE); PTHR11827 (PANTHER); IPR002443 (PTHR11827:PANTHER)	P:GO:0006811; F:GO:0015377; P:GO:0055085; C:GO:0016020; C:GO:0016021; F:GO:0005215	P:ion transport; F:cation:chloride symporter activity; P:transmembrane transport; C:membrane; C:integral component of membrane; F:transporter activity
[INTERPRO, BLASTED, MAPPED, ANNOTATED]	271	XP_003439510.1	SET-like	50	2.46621e-163	97.92	2	C:GO:0005634; P:GO:0006334	C:nucleus; P:nucleosome assembly	IPR002164 (PFAM); mobidb-lite (MOBIDB_LITE); mobidb-lite (MOBIDB_LITE); mobidb-lite (MOBIDB_LITE); PTHR11875:SF67 (PANTHER); IPR002164 (PANTHER); IPR037231 (SUPERFAMILY)	C:GO:0005634; P:GO:0006334	C:nucleus; P:nucleosome assembly
[INTERPRO, BLASTED, MAPPED, ANNOTATED]	504	XP_003439509.1	WD repeat-containing 34	50	0	81.42	1	F:GO:0005515	F:protein binding	IPR001680 (SMART); IPR015943 (G3DSA:2.130.10.GENE3D); IPR015943 (G3DSA:2.130.10.GENE3D); PTHR12442:SF26 (PANTHER); PTHR12442 (PANTHER); IPR017986 (PROSITE_PROFILES); IPR036322 (SUPERFAMILY)	F:GO:0005515	F:protein binding
[INTERPRO, BLASTED, MAPPED, ANNOTATED]	2479	XP_003439506.1	spectrin alpha non-erythrocytic 1 isoform X1	50	0	98.08	2	F:GO:0005515; F:GO:0005509	F:protein binding; F:calcium ion binding	PR01887 (PRINTS); IPR001452 (PRINTS); IPR018159 (SMART); IPR002048 (SMART); SM01184 (SMART); IPR001452 (SMART); IPR002048 (PFAM); G3DSA:1.20.58.60 (GENE3D); IPR001452 (PFAM); G3DSA:1.20.58.60 (GENE3D); G3DSA:1.20.58.60 (GENE3D); IPR002017 (PFAM); G3DSA:1.10.238.10 (GENE3D); G3DSA:1.10.238.10 (GENE3D); G3DSA:1.20.58.60 (GENE3D); G3DSA:1.20.58.60 (GENE3D); G3DSA:1.10.238.10 (GENE3D); IPR014837 (PFA…	F:GO:0005515; F:GO:0005509	F:protein binding; F:calcium ion binding
[INTERPRO, BLASTED, MAPPED, ANNOTATED]	473	XP_003439503.1	serine palmitoyltransferase 1	50	0	94.06	3	F:GO:0030170; F:GO:0003824; P:GO:0009058	F:pyridoxal phosphate binding; F:catalytic activity; P:biosynthetic process	IPR015422 (G3DSA:3.90.1150.GENE3D); IPR015421 (G3DSA:3.40.640.GENE3D); IPR004839 (PFAM); PTHR13693:SF2 (PANTHER); PTHR13693 (PANTHER); IPR015424 (SUPERFAMILY)	F:GO:0030170; F:GO:0003824; P:GO:0009058	F:pyridoxal phosphate binding; F:catalytic activity; P:biosynthetic process
[INTERPRO, BLASTED, MAPPED, ANNOTATED]	189	XP_003439499.1	receptor expression-enhancing 5-like	50	4.62326e-110	94.16	1	C:GO:0016021	C:integral component of membrane	IPR004345 (PFAM); IPR004345 (PANTHER); PTHR12300:SF93 (PANTHER)	no GO terms	no GO terms
[INTERPRO, BLASTED, MAPPED, ANNOTATED]	213	XP_003439498.1	UNC119-binding C5orf30 homolog	50	6.41374e-156	82.16	5	P:GO:0060271; C:GO:0005737; P:GO:0015031; P:GO:0070121; C:GO:0035869	P:cilium assembly; C:cytoplasm; P:protein transport; P:Kupffer's vesicle development; C:ciliary transition zone	IPR029219 (PFAM); IPR029219 (PANTHER)	no GO terms	no GO terms
[INTERPRO, BLASTED, MAPPED, ANNOTATED]	1217	XP_003439496.1	splicing factor 3B subunit 3	50	0	98.58	3	F:GO:0003676; C:GO:0005634; F:GO:0005515	F:nucleic acid binding; C:nucleus; F:protein binding	IPR004871 (PFAM); IPR015943 (G3DSA:2.130.10.GENE3D); IPR015943 (G3DSA:2.130.10.GENE3D); PF10433 (PFAM); PTHR10644:SF1 (PANTHER); PTHR10644 (PANTHER); IPR036322 (SUPERFAMILY)	F:GO:0003676; C:GO:0005634; F:GO:0005515	F:nucleic acid binding; C:nucleus; F:protein binding
[INTERPRO, BLASTED, MAPPED, ANNOTATED]	966	XP_003439495.1	alanine--tRNA cytoplasmic	50	0	95.7	5	F:GO:0003676; F:GO:0005524; C:GO:0005737; F:GO:0004813; P:GO:0006419	F:nucleic acid binding; F:ATP binding; C:cytoplasm; F:alanine-tRNA ligase activity; P:alanyl-tRNA aminoacylation	IPR002318 (PRINTS); IPR012947 (SMART); IPR003156 (PFAM); G3DSA:3.30.980.10 (GENE3D); G3DSA:3.30.930.10 (GENE3D); IPR012947 (PFAM); IPR002318 (TIGRFAM); IPR018164 (PFAM); PTHR11777 (PANTHER); IPR023033 (HAMAP); IPR018165 (PROSITE_PROFILES); cd00673 (CDD); IPR009000 (SUPERFAMILY); IPR018162 (SUPERFAMILY); IPR018163 (SUPERFAMILY); SSF55681 (SUPERFAMILY)	F:GO:0000166; F:GO:0003676; F:GO:0005524; F:GO:0004812; C:GO:0005737; F:GO:0004813; P:GO:0006419; P:GO:0043039	F:nucleotide binding; F:nucleic acid binding; F:ATP binding; F:aminoacyl-tRNA ligase activity; C:cytoplasm; F:alanine-tRNA ligase activity; P:alanyl-tRNA aminoacylation; P:tRNA aminoacylation
[INTERPRO, BLASTED, MAPPED, ANNOTATED]	1934	XP_003439494.1	myosin heavy fast skeletal muscle-like	50	0	96.5	4	F:GO:0051015; C:GO:0016459; F:GO:0005524; F:GO:0003774	F:actin filament binding; C:myosin complex; F:ATP binding; F:motor activity	IPR001609 (PRINTS); IPR000048 (SMART); IPR001609 (SMART); G3DSA:1.20.5.1000 (GENE3D); IPR008989 (G3DSA:2.30.30.GENE3D); G3DSA:3.40.50.300 (GENE3D); IPR001609 (PFAM); G3DSA:1.10.287.620 (GENE3D); IPR004009 (PFAM); G3DSA:4.10.270.10 (GENE3D); G3DSA:1.20.5.340 (GENE3D); G3DSA:1.20.5.340 (GENE3D); IPR002928 (PFAM); mobidb-lite (MOBIDB_LITE); PTHR13140 (PANTHER); PTHR13140:SF676 (PANTHER); IPR001609 (…	F:GO:0051015; C:GO:0016459; F:GO:0005524; F:GO:0005515; F:GO:0003774	F:actin filament binding; C:myosin complex; F:ATP binding; F:protein binding; F:motor activity
[INTERPRO, BLASTED, MAPPED, ANNOTATED]	271	XP_003439492.1	calretinin-like	50	0	95.56	1	F:GO:0005509	F:calcium ion binding	IPR002048 (SMART); G3DSA:1.10.238.10 (GENE3D); G3DSA:1.10.238.10 (GENE3D); IPR002048 (PFAM); IPR002048 (PFAM); G3DSA:1.10.238.10 (GENE3D); G3DSA:1.10.238.10 (GENE3D); G3DSA:1.10.238.10 (GENE3D); IPR029646 (PTHR19972:PANTHER); PTHR19972 (PANTHER); IPR002048 (PROSITE_PROFILES); IPR029646 (CDD); IPR011992 (SUPERFAMILY); IPR011992 (SUPERFAMILY)	F:GO:0005509	F:calcium ion binding
[INTERPRO, BLASTED, MAPPED, ANNOTATED]	289	XP_003439491.1	purine nucleoside phosphorylase-like	50	0	88.34	2	P:GO:0009116; F:GO:0004731	P:nucleoside metabolic process; F:purine-nucleoside phosphorylase activity	IPR011270 (TIGRFAM); IPR011268 (TIGRFAM); G3DSA:3.40.50.1580 (GENE3D); IPR011268 (PIRSF); IPR000845 (PFAM); IPR011268 (PANTHER); PTHR11904:SF12 (PANTHER); IPR035994 (SUPERFAMILY)	F:GO:0003824; P:GO:0009116; P:GO:0006139; F:GO:0004731	F:catalytic activity; P:nucleoside metabolic process; P:nucleobase-containing compound metabolic process; F:purine-nucleoside phosphorylase activity
[INTERPRO, BLASTED, MAPPED, ANNOTATED]	445	XP_003439490.1	sodium-coupled neutral amino acid transporter 8	50	0	87.88	3	C:GO:0016021; F:GO:0015171; P:GO:0003333	C:integral component of membrane; F:amino acid transmembrane transporter activity; P:amino acid transmembrane transport	IPR013057 (PFAM); PTHR22950 (PANTHER); PTHR22950:SF226 (PANTHER)	no GO terms	no GO terms
[INTERPRO, BLASTED, MAPPED, ANNOTATED]	126	XP_003439486.1	microtubule-associated s 1A 1B light chain 3B	50	3.25584e-88	96.48	9	P:GO:0000045; F:GO:0031625; P:GO:1903146; C:GO:0005739; C:GO:0005829; P:GO:0000422; C:GO:0000421; F:GO:0008017; P:GO:0006995	P:autophagosome assembly; F:ubiquitin protein ligase binding; P:regulation of mitophagy; C:mitochondrion; C:cytosol; P:mitophagy; C:autophagosome membrane; F:microtubule binding; P:cellular response to nitrogen starvation	IPR004241 (PFAM); G3DSA:3.10.20.90 (GENE3D); IPR004241 (PANTHER); PTHR10969:SF15 (PANTHER); IPR004241 (CDD); IPR029071 (SUPERFAMILY)	no GO terms	no GO terms
[INTERPRO, BLASTED, MAPPED, ANNOTATED]	526	XP_003439483.1	large neutral amino acids transporter small subunit 1	50	0	90.34	3	C:GO:0016021; F:GO:0015171; P:GO:0003333	C:integral component of membrane; F:amino acid transmembrane transporter activity; P:amino acid transmembrane transport	IPR004760 (TIGRFAM); IPR002293 (PIRSF); IPR002293 (PFAM); mobidb-lite (MOBIDB_LITE); PTHR11785 (PANTHER); PTHR11785:SF315 (PANTHER)	C:GO:0016020; C:GO:0016021; F:GO:0015171; P:GO:0006865; P:GO:0003333	C:membrane; C:integral component of membrane; F:amino acid transmembrane transporter activity; P:amino acid transport; P:amino acid transmembrane transport
[INTERPRO, BLASTED, MAPPED, ANNOTATED]	645	XP_003439482.1	SUMO-activating enzyme subunit 2	50	0	92.96	2	F:GO:0019948; P:GO:0016925	F:SUMO activating enzyme activity; P:protein sumoylation	G3DSA:3.10.290.20 (GENE3D); IPR028077 (PFAM); IPR030661 (PIRSF); IPR032426 (PFAM); IPR000594 (PFAM); G3DSA:3.40.50.720 (GENE3D); mobidb-lite (MOBIDB_LITE); mobidb-lite (MOBIDB_LITE); PTHR10953 (PANTHER); IPR030661 (PTHR10953:PANTHER); cd01489 (CDD); IPR035985 (SUPERFAMILY)	F:GO:0019948; P:GO:0016925; F:GO:0008641	F:SUMO activating enzyme activity; P:protein sumoylation; F:small protein activating enzyme activity
[INTERPRO, BLASTED, MAPPED, ANNOTATED]	417	XP_003439481.1	group XV phospholipase A2	50	0	86.66	2	F:GO:0008374; P:GO:0006629	F:O-acyltransferase activity; P:lipid metabolic process	IPR029058 (G3DSA:3.40.50.GENE3D); IPR003386 (PFAM); PTHR11440:SF47 (PANTHER); PTHR11440 (PANTHER); IPR029058 (SUPERFAMILY)	F:GO:0008374; P:GO:0006629	F:O-acyltransferase activity; P:lipid metabolic process
[INTERPRO, BLASTED, MAPPED, ANNOTATED]	350	XP_003439480.1	casein kinase II subunit alpha	50	0	98.32	3	F:GO:0005524; F:GO:0004672; P:GO:0006468	F:ATP binding; F:protein kinase activity; P:protein phosphorylation	IPR000719 (SMART); G3DSA:1.10.510.10 (GENE3D); G3DSA:3.30.200.20 (GENE3D); IPR000719 (PFAM); PTHR24054:SF28 (PANTHER); PTHR24054 (PANTHER); IPR000719 (PROSITE_PROFILES); cd14132 (CDD); IPR011009 (SUPERFAMILY)	F:GO:0005524; F:GO:0004672; P:GO:0006468	F:ATP binding; F:protein kinase activity; P:protein phosphorylation
[INTERPRO, BLASTED, MAPPED, ANNOTATED]	527	XP_003439476.1	synaptotagmin-9	50	0	93.34	3	P:GO:0050796; C:GO:0016021; P:GO:0017158	P:regulation of insulin secretion; C:integral component of membrane; P:regulation of calcium ion-dependent exocytosis	IPR001565 (PRINTS); IPR000008 (PRINTS); IPR000008 (SMART); IPR035892 (G3DSA:2.60.40.GENE3D); IPR035892 (G3DSA:2.60.40.GENE3D); IPR000008 (PFAM); mobidb-lite (MOBIDB_LITE); IPR028691 (PTHR10024:PANTHER); PTHR10024 (PANTHER); IPR000008 (PROSITE_PROFILES); cd08403 (CDD); IPR035892 (SUPERFAMILY); IPR035892 (SUPERFAMILY)	P:GO:0050796; C:GO:0016020; C:GO:0016021; P:GO:0017158	P:regulation of insulin secretion; C:membrane; C:integral component of membrane; P:regulation of calcium ion-dependent exocytosis
[INTERPRO, BLASTED, MAPPED, ANNOTATED]	428	XP_003439474.1	transcriptional enhancer factor TEF-1-like	50	0	92.6	3	F:GO:0003700; P:GO:0006355; P:GO:0035329	F:transcription factor activity, sequence-specific DNA binding; P:regulation of transcription, DNA-templated; P:hippo signaling	IPR000818 (PRINTS); IPR000818 (SMART); IPR016361 (PIRSF); IPR000818 (PFAM); G3DSA:1.10.10.60 (GENE3D); mobidb-lite (MOBIDB_LITE); PTHR11834 (PANTHER); PTHR11834:SF5 (PANTHER); IPR000818 (PROSITE_PROFILES)	F:GO:0003700; P:GO:0006355; P:GO:0035329	F:transcription factor activity, sequence-specific DNA binding; P:regulation of transcription, DNA-templated; P:hippo signaling
[INTERPRO, BLASTED, MAPPED, ANNOTATED]	372	XP_003439473.1	alpha-parvin	50	0	98.22	3	F:GO:0003779; P:GO:0007155; P:GO:0031532	F:actin binding; P:cell adhesion; P:actin cytoskeleton reorganization	IPR001715 (SMART); IPR036872 (G3DSA:1.10.418.GENE3D); IPR001715 (PFAM); IPR028433 (PIRSF); IPR036872 (G3DSA:1.10.418.GENE3D); mobidb-lite (MOBIDB_LITE); PTHR12114:SF6 (PANTHER); IPR028433 (PANTHER); IPR001715 (PROSITE_PROFILES); IPR036872 (SUPERFAMILY)	F:GO:0005515; F:GO:0003779; P:GO:0007155; P:GO:0031532	F:protein binding; F:actin binding; P:cell adhesion; P:actin cytoskeleton reorganization
[INTERPRO, BLASTED, MAPPED, ANNOTATED]	304	XP_003439471.1	NADH-cytochrome b5 reductase 2-like	50	0	90.02	2	F:GO:0016491; P:GO:0055114	F:oxidoreductase activity; P:oxidation-reduction process	IPR001834 (PRINTS); IPR001709 (PRINTS); IPR001433 (PFAM); G3DSA:3.40.50.80 (GENE3D); IPR008333 (PFAM); G3DSA:2.40.30.10 (GENE3D); PTHR19370:SF108 (PANTHER); PTHR19370 (PANTHER); IPR017927 (PROSITE_PROFILES); cd06183 (CDD); SSF52343 (SUPERFAMILY); IPR017938 (SUPERFAMILY)	F:GO:0016491; P:GO:0055114	F:oxidoreductase activity; P:oxidation-reduction process
[INTERPRO, BLASTED, MAPPED, ANNOTATED]	198	XP_003439463.1	charged multivesicular body 1a	50	6.0298e-141	95.94	5	P:GO:0016192; P:GO:0007076; C:GO:0000815; C:GO:0016363; P:GO:0007034	P:vesicle-mediated transport; P:mitotic chromosome condensation; C:ESCRT III complex; C:nuclear matrix; P:vacuolar transport	IPR005024 (PFAM); mobidb-lite (MOBIDB_LITE); IPR029888 (PTHR10476:PANTHER); PTHR10476 (PANTHER)	P:GO:0016192; P:GO:0007076; C:GO:0000815; C:GO:0016363; P:GO:0007034	P:vesicle-mediated transport; P:mitotic chromosome condensation; C:ESCRT III complex; C:nuclear matrix; P:vacuolar transport
[INTERPRO, BLASTED, MAPPED, ANNOTATED]	436	XP_003439462.1	vacuolar sorting-associated 4A	50	0	97.88	1	F:GO:0005524	F:ATP binding	IPR003593 (SMART); IPR007330 (SMART); G3DSA:1.10.8.60 (GENE3D); IPR015415 (PFAM); G3DSA:1.20.58.280 (GENE3D); IPR007330 (PFAM); G3DSA:3.40.50.300 (GENE3D); IPR003959 (PFAM); mobidb-lite (MOBIDB_LITE); PTHR23074:SF83 (PANTHER); PTHR23074 (PANTHER); cd02678 (CDD); cd00009 (CDD); IPR027417 (SUPERFAMILY); IPR036181 (SUPERFAMILY)	F:GO:0005524	F:ATP binding
[INTERPRO, BLASTED, MAPPED, ANNOTATED]	125	XP_003439461.1	gamma-aminobutyric acid receptor-associated -like 2	50	2.32131e-88	98.72	17	P:GO:0032781; P:GO:0015031; C:GO:0000139; P:GO:0006891; F:GO:0000149; P:GO:0000422; P:GO:1901799; C:GO:0000421; F:GO:0008017; P:GO:0006995; P:GO:0000045; F:GO:0031625; F:GO:0048487; C:GO:0005829; C:GO:0031410; F:GO:0050811; F:GO:0051117	P:positive regulation of ATPase activity; P:protein transport; C:Golgi membrane; P:intra-Golgi vesicle-mediated transport; F:SNARE binding; P:mitophagy; P:negative regulation of proteasomal protein catabolic process; C:autophagosome membrane; F:microtubule binding; P:cellular response to nitrogen starvation; P:autophagosome assembly; F:ubiquitin protein ligase binding; F:beta-tubulin binding; C:c…	G3DSA:3.10.20.90 (GENE3D); IPR004241 (PFAM); PTHR10969:SF4 (PANTHER); IPR004241 (PANTHER); IPR004241 (CDD); IPR029071 (SUPERFAMILY)	no GO terms	no GO terms
[INTERPRO, BLASTED, MAPPED, ANNOTATED]	889	XP_003439460.1	NEDD4-like E3 ubiquitin- ligase WWP2 isoform X1	50	0	91.58	3	F:GO:0061630; F:GO:0005515; P:GO:0006511	F:ubiquitin protein ligase activity; F:protein binding; P:ubiquitin-dependent protein catabolic process	IPR001202 (SMART); IPR000569 (SMART); IPR000008 (SMART); G3DSA:3.90.1750.10 (GENE3D); G3DSA:3.30.2410.10 (GENE3D); IPR001202 (PFAM); IPR000008 (PFAM); G3DSA:2.20.70.10 (GENE3D); G3DSA:2.20.70.10 (GENE3D); IPR035892 (G3DSA:2.60.40.GENE3D); IPR000569 (PFAM); IPR024928 (PIRSF); G3DSA:2.20.70.10 (GENE3D); G3DSA:2.20.70.10 (GENE3D); mobidb-lite (MOBIDB_LITE); mobidb-lite (MOBIDB_LITE); PTHR11254 (PANT…	F:GO:0004842; F:GO:0061630; F:GO:0005515; P:GO:0006511	F:ubiquitin-protein transferase activity; F:ubiquitin protein ligase activity; F:protein binding; P:ubiquitin-dependent protein catabolic process
[INTERPRO, BLASTED, MAPPED, ANNOTATED]	275	XP_003439459.1	DNA-directed RNA polymerase II subunit RPB3	50	0	97.46	3	F:GO:0003899; P:GO:0006351; F:GO:0046983	F:DNA-directed 5'-3' RNA polymerase activity; P:transcription, DNA-templated; F:protein dimerization activity	IPR011263 (SMART); IPR036643 (G3DSA:2.170.120.GENE3D); IPR036603 (G3DSA:3.30.1360.GENE3D); IPR011262 (PFAM); IPR011263 (PFAM); PTHR11800:SF2 (PANTHER); PTHR11800 (PANTHER); cd07031 (CDD); IPR036603 (SUPERFAMILY); IPR036643 (SUPERFAMILY)	F:GO:0003899; P:GO:0006351; F:GO:0046983	F:DNA-directed 5'-3' RNA polymerase activity; P:transcription, DNA-templated; F:protein dimerization activity
[INTERPRO, BLASTED, MAPPED, ANNOTATED]	313	XP_003439458.1	anamorsin	50	8.6535e-166	91.9	4	C:GO:0005737; F:GO:0008168; F:GO:0051536; P:GO:0016226	C:cytoplasm; F:methyltransferase activity; F:iron-sulfur cluster binding; P:iron-sulfur cluster assembly	IPR013216 (PFAM); IPR007785 (PFAM); G3DSA:3.40.50.150 (GENE3D); mobidb-lite (MOBIDB_LITE); IPR007785 (PANTHER); IPR007785 (HAMAP); cd02440 (CDD); IPR029063 (SUPERFAMILY)	C:GO:0005737; P:GO:0008152; F:GO:0008168; F:GO:0051536; P:GO:0016226	C:cytoplasm; P:metabolic process; F:methyltransferase activity; F:iron-sulfur cluster binding; P:iron-sulfur cluster assembly
[INTERPRO, BLASTED, MAPPED, ANNOTATED]	332	XP_003439457.1	ubiquinone biosynthesis mitochondrial	50	5.15594e-168	86.28	1	P:GO:0006744	P:ubiquinone biosynthetic process	IPR012762 (TIGRFAM); IPR013718 (PFAM); mobidb-lite (MOBIDB_LITE); IPR012762 (PANTHER)	P:GO:0006744	P:ubiquinone biosynthetic process
[INTERPRO, BLASTED, MAPPED, ANNOTATED]	95	XP_003439456.1	C-C motif chemokine 3-like 1	50	2.00312e-49	66.7	3	P:GO:0006955; C:GO:0005576; F:GO:0008009	P:immune response; C:extracellular region; F:chemokine activity	IPR001811 (SMART); G3DSA:2.40.50.40 (GENE3D); IPR001811 (PFAM); PTHR12015:SF148 (PANTHER); PTHR12015 (PANTHER); PS51257 (PROSITE_PROFILES); IPR036048 (SUPERFAMILY)	P:GO:0006955; F:GO:0008009; C:GO:0005576	P:immune response; F:chemokine activity; C:extracellular region
[INTERPRO, BLASTED, MAPPED, ANNOTATED]	217	XP_003439448.1	E3 ubiquitin- ligase ZNRF1	50	1.18907e-125	86.98	15	F:GO:0008270; F:GO:0070737; F:GO:0070738; P:GO:0070936; F:GO:0043774; F:GO:0043773; F:GO:0008766; C:GO:0005764; F:GO:0004842; P:GO:0043161; C:GO:0005768; C:GO:0016020; F:GO:0018169; F:GO:0070740; F:GO:0070736	F:zinc ion binding; F:protein-glycine ligase activity, elongating; F:tubulin-glycine ligase activity; P:protein K48-linked ubiquitination; F:coenzyme F420-2 alpha-glutamyl ligase activity; F:coenzyme F420-0 gamma-glutamyl ligase activity; F:UDP-N-acetylmuramoylalanyl-D-glutamyl-2,6-diaminopimelate-D-alanyl-D-alanine ligase activity; C:lysosome; F:ubiquitin-protein transferase activity; P:proteaso…	IPR001841 (SMART); IPR013083 (G3DSA:3.30.40.GENE3D); IPR001841 (PFAM); IPR013083 (G3DSA:3.30.40.GENE3D); mobidb-lite (MOBIDB_LITE); mobidb-lite (MOBIDB_LITE); PTHR14155:SF211 (PANTHER); PTHR14155 (PANTHER); IPR001841 (PROSITE_PROFILES); cd16694 (CDD); SSF57850 (SUPERFAMILY)	no GO terms	no GO terms
[INTERPRO, BLASTED, MAPPED, ANNOTATED]	117	XP_003439444.1	5-hydroxyisourate hydrolase-like	50	1.65517e-82	86.56	2	F:GO:0033971; P:GO:0006144	F:hydroxyisourate hydrolase activity; P:purine nucleobase metabolic process	IPR000895 (PRINTS); IPR023416 (SMART); IPR036817 (G3DSA:2.60.40.GENE3D); IPR023416 (PFAM); IPR014306 (TIGRFAM); IPR023416 (PANTHER); PTHR10395:SF11 (PANTHER); cd05822 (CDD); IPR036817 (SUPERFAMILY)	F:GO:0033971; P:GO:0006144	F:hydroxyisourate hydrolase activity; P:purine nucleobase metabolic process
[INTERPRO, BLASTED, MAPPED, ANNOTATED]	174	XP_003439435.1	troponin fast skeletal muscle-like	50	6.78259e-111	88.5	1	C:GO:0005861	C:troponin complex	IPR001978 (PFAM); G3DSA:1.20.5.350 (GENE3D); PTHR13738:SF13 (PANTHER); PTHR13738 (PANTHER); SSF90250 (SUPERFAMILY)	C:GO:0005861	C:troponin complex
[INTERPRO, BLASTED, MAPPED, ANNOTATED]	508	XP_003439434.1	dihydrolipoyl mitochondrial	50	0	97	5	F:GO:0050660; F:GO:0009055; P:GO:0045454; P:GO:0055114; F:GO:0004148	F:flavin adenine dinucleotide binding; F:electron carrier activity; P:cell redox homeostasis; P:oxidation-reduction process; F:dihydrolipoyl dehydrogenase activity	PR00368 (PRINTS); PR00411 (PRINTS); IPR006258 (TIGRFAM); IPR016156 (G3DSA:3.30.390.GENE3D); IPR023753 (PFAM); G3DSA:3.40.50.720 (GENE3D); IPR001100 (PIRSF); IPR004099 (PFAM); IPR036188 (G3DSA:3.50.50.GENE3D); PTHR22912 (PANTHER); PTHR22912:SF151 (PANTHER); IPR036188 (SUPERFAMILY); IPR016156 (SUPERFAMILY)	F:GO:0050660; F:GO:0016491; F:GO:0009055; P:GO:0055114; P:GO:0045454; F:GO:0004148	F:flavin adenine dinucleotide binding; F:oxidoreductase activity; F:electron carrier activity; P:oxidation-reduction process; P:cell redox homeostasis; F:dihydrolipoyl dehydrogenase activity
[INTERPRO, BLASTED, MAPPED, ANNOTATED]	142	XP_003439431.1	coactosin	50	1.20742e-100	91.28	2	F:GO:0003779; C:GO:0005622	F:actin binding; C:intracellular	IPR002108 (SMART); IPR002108 (PFAM); IPR029006 (G3DSA:3.40.20.GENE3D); PTHR10829 (PANTHER); IPR030502 (PTHR10829:PANTHER); IPR002108 (PROSITE_PROFILES); cd11282 (CDD); SSF55753 (SUPERFAMILY)	F:GO:0003779; C:GO:0005622	F:actin binding; C:intracellular
[INTERPRO, BLASTED, MAPPED, ANNOTATED]	257	XP_003439429.1	peptide mitochondrial	50	0	85.64	7	F:GO:0005506; C:GO:0005739; P:GO:0008284; P:GO:0031365; F:GO:0042586; P:GO:0018206; P:GO:0006412	F:iron ion binding; C:mitochondrion; P:positive regulation of cell proliferation; P:N-terminal protein amino acid modification; F:peptide deformylase activity; P:peptidyl-methionine modification; P:translation	IPR023635 (PRINTS); IPR023635 (PFAM); IPR036821 (G3DSA:3.90.45.GENE3D); IPR023635 (PANTHER); PTHR10458:SF11 (PANTHER); IPR023635 (HAMAP); IPR023635 (CDD); IPR036821 (SUPERFAMILY)	no GO terms	no GO terms
[INTERPRO, BLASTED, MAPPED, ANNOTATED]	479	XP_003439428.1	tyrosine aminotransferase	50	0	90.7	4	P:GO:0009074; F:GO:0030170; F:GO:0004838; P:GO:0009058	P:aromatic amino acid family catabolic process; F:pyridoxal phosphate binding; F:L-tyrosine:2-oxoglutarate aminotransferase activity; P:biosynthetic process	IPR015421 (G3DSA:3.40.640.GENE3D); IPR005958 (TIGRFAM); IPR004839 (PFAM); IPR005957 (TIGRFAM); IPR011715 (PFAM); IPR005958 (PIRSF); IPR015422 (G3DSA:3.90.1150.GENE3D); PTHR11751 (PANTHER); PTHR11751:SF368 (PANTHER); cd00609 (CDD); IPR015424 (SUPERFAMILY)	P:GO:0009074; F:GO:0030170; P:GO:0009072; F:GO:0003824; F:GO:0008483; F:GO:0004838; P:GO:0006520; P:GO:0009058	P:aromatic amino acid family catabolic process; F:pyridoxal phosphate binding; P:aromatic amino acid family metabolic process; F:catalytic activity; F:transaminase activity; F:L-tyrosine:2-oxoglutarate aminotransferase activity; P:cellular amino acid metabolic process; P:biosynthetic process
[INTERPRO, BLASTED, MAPPED, ANNOTATED]	112	XP_003439427.1	mitochondrial	50	6.80819e-76	75.76	2	C:GO:0044432; C:GO:0044425	C:endoplasmic reticulum part; C:membrane part	G3DSA:2.20.25.10 (GENE3D); IPR005651 (PFAM); IPR005651 (PANTHER); SSF158997 (SUPERFAMILY)	no GO terms	no GO terms
[INTERPRO, BLASTED, MAPPED, ANNOTATED]	1028	XP_003439425.1	solute carrier family 12 member 3	50	0	86.82	4	F:GO:0015377; P:GO:0006811; P:GO:0055085; C:GO:0016021	F:cation:chloride symporter activity; P:ion transport; P:transmembrane transport; C:integral component of membrane	IPR002948 (PRINTS); IPR004841 (PFAM); IPR013612 (PFAM); IPR018491 (PFAM); IPR004842 (TIGRFAM); mobidb-lite (MOBIDB_LITE); mobidb-lite (MOBIDB_LITE); IPR002948 (PTHR11827:PANTHER); PTHR11827 (PANTHER)	P:GO:0006811; F:GO:0015377; P:GO:0055085; C:GO:0016020; C:GO:0016021; F:GO:0005215	P:ion transport; F:cation:chloride symporter activity; P:transmembrane transport; C:membrane; C:integral component of membrane; F:transporter activity
[INTERPRO, BLASTED, MAPPED, ANNOTATED]	249	XP_003439423.1	transmembrane emp24 domain-containing 6	50	4.92402e-171	81.38	3	C:GO:0005789; C:GO:0016021; P:GO:0006810	C:endoplasmic reticulum membrane; C:integral component of membrane; P:transport	IPR009038 (SMART); IPR009038 (PFAM); PTHR22811:SF45 (PANTHER); IPR015720 (PANTHER); IPR009038 (PROSITE_PROFILES)	no GO terms	no GO terms
[INTERPRO, BLASTED, MAPPED, ANNOTATED]	440	XP_003439422.1	zinc finger 277	50	0	85.32	1	F:GO:0003676	F:nucleic acid binding	IPR013087 (SMART); G3DSA:3.30.160.60 (GENE3D); G3DSA:2.20.28.30 (GENE3D); G3DSA:3.30.160.60 (GENE3D); PF12756 (PFAM); mobidb-lite (MOBIDB_LITE); PTHR13267 (PANTHER); IPR013087 (PROSITE_PROFILES); IPR036236 (SUPERFAMILY); IPR036236 (SUPERFAMILY)	F:GO:0003676	F:nucleic acid binding
[INTERPRO, BLASTED, ANNOTATED]	627	XP_003439419.1	fem-1 homolog B	50	0	94.34	1	F:GO:0005515	F:protein binding	IPR002110 (PRINTS); IPR002110 (SMART); IPR002110 (PFAM); IPR036770 (G3DSA:1.25.40.GENE3D); IPR036770 (G3DSA:1.25.40.GENE3D); IPR036770 (G3DSA:1.25.40.GENE3D); IPR036770 (G3DSA:1.25.40.GENE3D); IPR036388 (G3DSA:1.10.10.GENE3D); IPR020683 (PFAM); IPR002110 (PFAM); PTHR24173 (PANTHER); PTHR24173:SF57 (PANTHER); IPR020683 (PROSITE_PROFILES); IPR002110 (PROSITE_PROFILES); IPR020683 (CDD); IPR020683 (C…	F:GO:0005515	F:protein binding
[INTERPRO, BLASTED, MAPPED, ANNOTATED]	238	XP_003439417.1	synaptonemal complex 3	50	2.00412e-158	88	7	C:GO:0005634; F:GO:0046872; P:GO:0007286; C:GO:0016021; F:GO:0004142; P:GO:0008654; C:GO:0000139	C:nucleus; F:metal ion binding; P:spermatid development; C:integral component of membrane; F:diacylglycerol cholinephosphotransferase activity; P:phospholipid biosynthetic process; C:Golgi membrane	IPR006888 (PFAM); mobidb-lite (MOBIDB_LITE); PTHR19368 (PANTHER); PTHR19368:SF15 (PANTHER)	no GO terms	no GO terms

## Sheet: TableS8
Supplementary Table S8
Regions with zero female coverage in the male de novo genome assembly
scaffold name de novo assembly Lake Chila male	scaffold length de novo assembly Lake Chila male	start position of female zero coverage region	female zero cov region length	Corresponding LG in Nile tilapia	Position on corresponding LG in Nile tilapia	blastx female zero cov region	coverage in stream population
scf7180005490862	1073	1073	1073	NW_017613955.1	8210	no hit	both sexes
scf7180005507366	67073	2361	1272	NC_031972.1	1.614.630	no hit	both sexes
scf7180005504616	4762	1300	1162	NC_031972.1	4.757.153	no hit	both sexes
scf7180005494877	2940	1599	1371	NC_031972.1	6.571.464	RNA-directed DNA polymerase from mobile element jockey-like	both sexes
scf7180005507242	17031	13762	1138	NC_031972.1	6.574.287	uncharacterized protein K02A2.6-like [Cyprinus carpio] Gene ID 109061756	both sexes
scf7180005490469	1362	1362	1362	NC_031972.1	6.613.068	RNA-directed DNA polymerase from mobile element jockey-like	both sexes
scf7180005507242	17031	15690	1558	NC_031972.1	6.661.432	uncharacterized protein LOC108647911	both sexes
scf7180005495065	3704	2857	2124	NC_031972.1	9.471.824	probable E3 ubiquitin-protein ligase herc3	coverage only in the first 750bp (extremely high, likely a repetitve motif), then no coverage both sexes
scf7180005525190	1221	1198	1157	NC_031972.1	10.602.054	no hit	both sexes
scf7180005518974	22537	1779	1195	NC_031972.1	20.744.928	no hit	400 bp no coverage, otherwise in both sexes
scf7180005536419	32722	1132	1132	NC_031972.1	21.168.281	no hit	no coverage in both sexes
scf7180005488823	10571	1196	1196	NC_031972.1	39.544.147	no hit	no coverage in both sexes

## Sheet: TableS9
Supplementary Table S9
Gene prediction and GO annotation Y candidate genes
No annotation
SeqName	Length	Present in full male genome assembly	Tags	Length	Description	#GO	GO IDs	GO Names	Enzyme Codes	Enzyme Names	InterPro IDs	InterPro GO IDs	InterPro GO Names	Enzyme Names	InterPro IDs	InterPro GO IDs	InterPro GO Names
k141_107914.g15	639	yes	[INTERPRO, NO-BLAST]	639	---NA---						mobidb-lite (MOBIDB_LITE)	no GO terms	no GO terms		mobidb-lite (MOBIDB_LITE)	no GO terms	no GO terms
k141_15616.g2	216	no	[INTERPRO, NO-BLAST]	216	---NA---						mobidb-lite (MOBIDB_LITE)	no GO terms	no GO terms		mobidb-lite (MOBIDB_LITE)	no GO terms	no GO terms
k141_162478.g23	270	no	[INTERPRO, NO-BLAST]	270	---NA---						mobidb-lite (MOBIDB_LITE)	no GO terms	no GO terms		mobidb-lite (MOBIDB_LITE)	no GO terms	no GO terms
k141_186057.g25	199	no	[INTERPRO, NO-BLAST]	199	---NA---						mobidb-lite (MOBIDB_LITE)	no GO terms	no GO terms		mobidb-lite (MOBIDB_LITE)	no GO terms	no GO terms
k141_331227.g38	136	no	[INTERPRO, NO-BLAST]	136	---NA---						mobidb-lite (MOBIDB_LITE)	no GO terms	no GO terms		mobidb-lite (MOBIDB_LITE)	no GO terms	no GO terms
k141_347299.g41	325	no	[INTERPRO, NO-BLAST]	325	---NA---						mobidb-lite (MOBIDB_LITE)	no GO terms	no GO terms		mobidb-lite (MOBIDB_LITE)	no GO terms	no GO terms
k141_360231.g43	294	no	[INTERPRO, NO-BLAST]	294	---NA---						mobidb-lite (MOBIDB_LITE); mobidb-lite (MOBIDB_LITE)	no GO terms	no GO terms		mobidb-lite (MOBIDB_LITE); mobidb-lite (MOBIDB_LITE)	no GO terms	no GO terms
k141_47935.g8	199	no	[INTERPRO, NO-BLAST]	199	---NA---						mobidb-lite (MOBIDB_LITE)	no GO terms	no GO terms		mobidb-lite (MOBIDB_LITE)	no GO terms	no GO terms
k141_511273.g56	219	no	[INTERPRO, NO-BLAST]	219	---NA---						no IPS match	no IPS match	no IPS match		no IPS match	no IPS match	no IPS match
k141_91859.g12	367	no	[INTERPRO, NO-BLAST]	367	---NA---						no IPS match	no IPS match	no IPS match		no IPS match	no IPS match	no IPS match
Genes
SeqName	Length	Present in full male genome assembly	Number of blast hits	e-Value	sim mean	Tags	Length	Description	#GO	GO IDs	GO Names	Enzyme Codes	Enzyme Names	InterPro IDs	InterPro GO IDs	InterPro GO Names	Enzyme Names	InterPro IDs	InterPro GO IDs	InterPro GO Names	Notes Astrid
k141_106077.g14	1202	no	50	0	72.44	[INTERPRO, BLASTED, ANNOTATED]	1202	GTPase IMAP family member 8-like	1	F:GO:0005525	F:GTP binding			G3DSA:3.40.50.300 (GENE3D); G3DSA:3.40.50.300 (GENE3D); G3DSA:3.40.50.300 (GENE3D); IPR006703 (PFAM); PTHR10903:SF61 (PANTHER); PTHR10903 (PANTHER); PTHR10903 (PANTHER); PTHR10903:SF61 (PANTHER); IPR006703 (PROSITE_PROFILES); IPR006703 (PROSITE_PROFILES); cd01852 (CDD); IPR027417 (SUPERFAMILY); IPR027417 (SUPERFAMILY)	F:GO:0005525	F:GTP binding		G3DSA:3.40.50.300 (GENE3D); G3DSA:3.40.50.300 (GENE3D); G3DSA:3.40.50.300 (GENE3D); IPR006703 (PFAM); PTHR10903:SF61 (PANTHER); PTHR10903 (PANTHER); PTHR10903 (PANTHER); PTHR10903:SF61 (PANTHER); IPR006703 (PROSITE_PROFILES); IPR006703 (PROSITE_PROFILES); cd01852 (CDD); IPR027417 (SUPERFAMILY); IPR027417 (SUPERFAMILY)	F:GO:0005525	F:GTP binding	Exerts an anti-apoptotic effect in the immune system and is involved in responses to infections	immun stuff
k141_135327.g19	387	yes	20	1.97e-38	69.8	[INTERPRO, BLASTED]	387	proline-rich 36-like						mobidb-lite (MOBIDB_LITE); mobidb-lite (MOBIDB_LITE)	no GO terms	no GO terms		mobidb-lite (MOBIDB_LITE); mobidb-lite (MOBIDB_LITE)	no GO terms	no GO terms	This gene encodes a large protein of unknown function that contains internal regions of low complexity sequence.
k141_154409.g20	434	no	11	1.51e-17	62	[INTERPRO, BLASTED]	434	latrophilin LAT-2						no IPS match	no IPS match	no IPS match		no IPS match	no IPS match	no IPS match	euronal “adhesion G-protein-coupled receptor”, is the major brain receptor for α-latrotoxin, a black widow spider toxin which stimulates strong neuronal exocytosis in vertebrates.
k141_154409.g21	565	no	23	7.3e-56	56.13	[INTERPRO, BLASTED, MAPPED]	565	contactin-associated -like 5	7	F:GO:0003676; F:GO:0008270; F:GO:0004190; F:GO:0046872; P:GO:0006508; P:GO:0015074; F:GO:0008233	F:nucleic acid binding; F:zinc ion binding; F:aspartic-type endopeptidase activity; F:metal ion binding; P:proteolysis; P:DNA integration; F:peptidase activity			IPR021109 (G3DSA:2.40.70.GENE3D); PF13650 (PFAM); IPR021109 (SUPERFAMILY)	no GO terms	no GO terms		IPR021109 (G3DSA:2.40.70.GENE3D); PF13650 (PFAM); IPR021109 (SUPERFAMILY)	no GO terms	no GO terms	This gene product belongs to the neurexin family, members of which function in the vertebrate nervous system as cell adhesion molecules and receptors. This protein, like other neurexin proteins, contains epidermal growth factor repeats and laminin G domains. In addition, it includes an F5/8 type C domain, discoidin/neuropilin- and fibrinogen-like domains, and thrombospondin N-terminal-like domain…	neuro
k141_155929.g22	609	no	50	8.56e-88	78.08	[INTERPRO, BLASTED, ANNOTATED]	609	PREDICTED: uncharacterized protein LOC107380619	1	F:GO:0003676	F:nucleic acid binding			IPR036397 (G3DSA:3.30.420.GENE3D); PTHR22955 (PANTHER); IPR012337 (SUPERFAMILY)	F:GO:0003676	F:nucleic acid binding		IPR036397 (G3DSA:3.30.420.GENE3D); PTHR22955 (PANTHER); IPR012337 (SUPERFAMILY)	F:GO:0003676	F:nucleic acid binding	uncharacterized LOC107380619 [ Nothobranchius furzeri (turquoise killifish) ]
k141_186057.g26	426	no	50	6.6e-38	69.62	[INTERPRO, BLASTED, MAPPED]	426	hypothetical protein TcasGA2_TC005055	2	C:GO:0016020; C:GO:0016021	C:membrane; C:integral component of membrane			no IPS match	no IPS match	no IPS match		no IPS match	no IPS match	no IPS match	heat stress
k141_19093.g3	387	no	7	6.89e-16	64	[INTERPRO, BLASTED]	387	lactase-phlorizin hydrolase-like						mobidb-lite (MOBIDB_LITE)	no GO terms	no GO terms		mobidb-lite (MOBIDB_LITE)	no GO terms	no GO terms	LPH splits lactose in the small intestine.
k141_26695.g5	112	no	50	3.2e-17	97	[INTERPRO, BLASTED, MAPPED, ANNOTATED]	112	proteasome beta type	5	C:GO:0005634; C:GO:0005737; C:GO:0005839; F:GO:0004298; P:GO:0051603	C:nucleus; C:cytoplasm; C:proteasome core complex; F:threonine-type endopeptidase activity; P:proteolysis involved in cellular protein catabolic process	EC:3.4.25	Acting on peptide bonds (peptidases)	no IPS match	no IPS match	no IPS match	Acting on peptide bonds (peptidases)	no IPS match	no IPS match	no IPS match	proteolytic degradation of most intracellular proteins. This type of proteolysis is required in several pathways including spermatogenesis
k141_302229.g32	402	no	50	1.16e-78	81.54	[INTERPRO, BLASTED, MAPPED, ANNOTATED]	402	interferon-inducible GTPase 5-like	2	F:GO:0005525; C:GO:0016020	F:GTP binding; C:membrane			IPR007743 (PFAM); PTHR32341 (PANTHER); PTHR32341:SF10 (PANTHER); IPR030385 (PROSITE_PROFILES)	F:GO:0005525; C:GO:0016020	F:GTP binding; C:membrane		IPR007743 (PFAM); PTHR32341 (PANTHER); PTHR32341:SF10 (PANTHER); IPR030385 (PROSITE_PROFILES)	F:GO:0005525; C:GO:0016020	F:GTP binding; C:membrane	Hydrolase, GTP binding nucleotide binding
k141_306825.g34	212	no	50	9.18e-06	99.52	[INTERPRO, BLASTED, MAPPED]	212	serine threonine- kinase 10-like	7	F:GO:0000166; F:GO:0005524; F:GO:0004672; P:GO:0016310; F:GO:0004674; P:GO:0006468; F:GO:0016301	F:nucleotide binding; F:ATP binding; F:protein kinase activity; P:phosphorylation; F:protein serine/threonine kinase activity; P:protein phosphorylation; F:kinase activity			PTHR24361:SF428 (PANTHER); PTHR24361 (PANTHER)	no GO terms	no GO terms		PTHR24361:SF428 (PANTHER); PTHR24361 (PANTHER)	no GO terms	no GO terms	This gene encodes a member of the Ste20 family of serine/threonine protein kinases, and is similar to several known polo-like kinase kinases. The protein can associate with and phosphorylate polo-like kinase 1, and overexpression of a kinase-dead version of the protein interferes with normal cell cycle progression. The kinase can also negatively regulate interleukin 2 expression in T-cells via th…	immun stuff
k141_309646.g35	297	no	4	4.29e-31	82	[INTERPRO, BLASTED]	297	sialic acid-binding Ig-like lectin 12						no IPS match	no IPS match	no IPS match		no IPS match	no IPS match	no IPS match	Sialic acid-binding immunoglobulin-like lectins (SIGLECs) are a family of cell surface proteins belonging to the immunoglobulin superfamily. They mediate protein-carbohydrate interactions by selectively binding to different sialic acid moieties present on glycolipids and glycoproteins. This gene encodes a member of the SIGLEC3-like subfamily of SIGLECs. Members of this subfamily are characterized…	immun stuff
k141_312206.g36	112	yes	33	8.42e-14	77.73	[INTERPRO, BLASTED, MAPPED]	112	zinc finger 98-like	14	F:GO:0016706; F:GO:0008168; F:GO:0004867; F:GO:0048038; P:GO:0043086; F:GO:0004857; F:GO:0016491; F:GO:0051287; C:GO:0016020; C:GO:0016021; P:GO:0010951; P:GO:0055114; F:GO:0016651; P:GO:0032259	F:oxidoreductase activity, acting on paired donors, with incorporation or reduction of molecular oxygen, 2-oxoglutarate as one donor, and incorporation of one atom each of oxygen into both donors; F:methyltransferase activity; F:serine-type endopeptidase inhibitor activity; F:quinone binding; P:negative regulation of catalytic activity; F:enzyme inhibitor activity; F:oxidoreductase activity; F:NA…			no IPS match	no IPS match	no IPS match		no IPS match	no IPS match	no IPS match	nucleic acid binding,
k141_33128.g6	315	no	6	4.76e-06	55.83	[INTERPRO, BLASTED]	315	serine threonine- kinase ATR-like isoform X2						no IPS match	no IPS match	no IPS match		no IPS match	no IPS match	no IPS match	Serine/threonine protein kinase which activates checkpoint signaling upon genotoxic stresses such as ionizing radiation (IR), ultraviolet light (UV), or DNA replication stalling, thereby acting as a DNA damage sensor. Recognizes the substrate consensus sequence [ST]-Q. Phosphorylates BRCA1, CHEK1, MCM2, RAD17, RPA2, SMC1 and p53/TP53, which collectively inhibit DNA replication and mitosis and pro…
k141_356011.g42	300	no	1	4.31e-05	82	[INTERPRO, BLASTED]	300	kelch 10						mobidb-lite (MOBIDB_LITE)	no GO terms	no GO terms		mobidb-lite (MOBIDB_LITE)	no GO terms	no GO terms	May be a substrate-specific adapter of a CUL3-based E3 ubiquitin-protein ligase complex which mediates the ubiquitination and subsequent proteasomal degradation of target proteins during spermatogenesis. Required for male fertility.2 Publications
k141_378727.g46	735	no	22	9.78e-86	67.77	[INTERPRO, BLASTED]	735	FH2 domain-containing 1-like						mobidb-lite (MOBIDB_LITE)	no GO terms	no GO terms		mobidb-lite (MOBIDB_LITE)	no GO terms	no GO terms	Required for the assembly of F-actin structures, such as stress fibers. Depends on the Rho-ROCK cascade for its activity. Contributes to the coordination of microtubules with actin fibers and plays a role in cell elongation. Acts synergistically with ROCK1 to promote SRC-dependent non-apoptotic plasma membrane blebbing
k141_477998.g52	580	no	50	9.43e-119	92.8	[INTERPRO, BLASTED, MAPPED, ANNOTATED]	580	glutamyl-tRNA(Gln) amidotransferase subunit mitochondrial	1	F:GO:0004040	F:amidase activity			IPR036928 (G3DSA:3.90.1300.GENE3D); IPR023631 (PFAM); mobidb-lite (MOBIDB_LITE); IPR000120 (PANTHER); PTHR11895:SF7 (PANTHER); IPR036928 (SUPERFAMILY)	F:GO:0004040	F:amidase activity		IPR036928 (G3DSA:3.90.1300.GENE3D); IPR023631 (PFAM); mobidb-lite (MOBIDB_LITE); IPR000120 (PANTHER); PTHR11895:SF7 (PANTHER); IPR036928 (SUPERFAMILY)	F:GO:0004040	F:amidase activity	Allows the formation of correctly charged Gln-tRNA(Gln) through the transamidation of misacylated Glu-tRNA(Gln) in the mitochondria. The reaction takes place in the presence of glutamine and ATP through an activated gamma-phospho-Glu-tRNA(Gln)
k141_48583.g9	303	no	23	3.4e-37	69.91	[INTERPRO, BLASTED]	303	proline-rich 36-like						mobidb-lite (MOBIDB_LITE)	no GO terms	no GO terms		mobidb-lite (MOBIDB_LITE)	no GO terms	no GO terms	This gene encodes a large protein of unknown function that contains internal regions of low complexity sequence.
k141_518286.g57	1012	yes	50	0	77.04	[INTERPRO, BLASTED, MAPPED, ANNOTATED]	1012	neuropilin and tolloid 1	1	C:GO:0016020	C:membrane			IPR000477 (PFAM); G3DSA:3.10.10.10 (GENE3D); G3DSA:3.30.70.270 (GENE3D); cd01644 (CDD); SSF56672 (SUPERFAMILY)	no GO terms	no GO terms		IPR000477 (PFAM); G3DSA:3.10.10.10 (GENE3D); G3DSA:3.30.70.270 (GENE3D); cd01644 (CDD); SSF56672 (SUPERFAMILY)	no GO terms	no GO terms	This protein is thought to play a critical role in spatial learning and memory by regulating the function of synaptic N-methyl-D-aspartic acid receptor complexes in the hippocampus.	neuro
k141_528452.g59	366	no	50	8.9e-82	85.52	[INTERPRO, BLASTED]	366	CD276 antigen-like						IPR013106 (PFAM); IPR013783 (G3DSA:2.60.40.GENE3D); IPR036179 (SUPERFAMILY)	no GO terms	no GO terms		IPR013106 (PFAM); IPR013783 (G3DSA:2.60.40.GENE3D); IPR036179 (SUPERFAMILY)	no GO terms	no GO terms	May participate in the regulation of T-cell-mediated immune response. May play a protective role in tumor cells by inhibiting natural-killer mediated cell lysis as well as a role of marker for detection of neuroblastoma cells. May be involved in the development of acute and chronic transplant rejection and in the regulation of lymphocytic activity at mucosal surfaces. Could also play a key role i…	immun stuff
k141_537542.g61	487	no	50	2.75e-106	78	[INTERPRO, BLASTED, MAPPED, ANNOTATED]	487	butyrophilin 2	2	C:GO:0016020; F:GO:0005488	C:membrane; F:binding			IPR013106 (SMART); IPR013106 (PFAM); IPR013783 (G3DSA:2.60.40.GENE3D); IPR013783 (G3DSA:2.60.40.GENE3D); PTHR24100 (PANTHER); PTHR24100:SF104 (PANTHER); IPR007110 (PROSITE_PROFILES); IPR036179 (SUPERFAMILY); IPR036179 (SUPERFAMILY)	no GO terms	no GO terms		IPR013106 (SMART); IPR013106 (PFAM); IPR013783 (G3DSA:2.60.40.GENE3D); IPR013783 (G3DSA:2.60.40.GENE3D); PTHR24100 (PANTHER); PTHR24100:SF104 (PANTHER); IPR007110 (PROSITE_PROFILES); IPR036179 (SUPERFAMILY); IPR036179 (SUPERFAMILY)	no GO terms	no GO terms	immunoglobulin gene superfamily. The encoded protein is a type 1 receptor glycoprotein involved in lipid, fatty-acid and sterol metabolism	immun stuff
k141_544578.g62	287	no	50	1.8e-56	66.36	[INTERPRO, BLASTED, MAPPED]	287	butyrophilin 2 isoform X1	2	C:GO:0016020; C:GO:0016021	C:membrane; C:integral component of membrane			no IPS match	no IPS match	no IPS match		no IPS match	no IPS match	no IPS match	immunoglobulin gene superfamily. The encoded protein is a type 1 receptor glycoprotein involved in lipid, fatty-acid and sterol metabolism	immun stuf
k141_551848.g65	313	no	3	9.55e-08	84.67	[INTERPRO, BLASTED]	313	endochitinase A-like						mobidb-lite (MOBIDB_LITE)	no GO terms	no GO terms		mobidb-lite (MOBIDB_LITE)	no GO terms	no GO terms	chitinase that can cleave a chitin molecule at a random point within the its chain
k141_67897.g10	658	no	12	2.6e-55	74.08	[INTERPRO, BLASTED]	658	up-regulator of cell proliferation-like						mobidb-lite (MOBIDB_LITE); mobidb-lite (MOBIDB_LITE); mobidb-lite (MOBIDB_LITE)	no GO terms	no GO terms		mobidb-lite (MOBIDB_LITE); mobidb-lite (MOBIDB_LITE); mobidb-lite (MOBIDB_LITE)	no GO terms	no GO terms	URG4 is upregulated in the presence of hepatitis B virus (HBV)-encoded X antigen (HBxAg) and may contribute to the development of hepatocellular carcinoma by promoting hepatocellular growth and survival	immun stuff
Repetitive Elements
SeqName	Length	Present in full male genome assembly	Number of blast hits	e-Value	sim mean	Tags	Length	Description	number of Gos	GO IDs	GO Names	Enzyme Codes	Enzyme Names	InterPro IDs	InterPro GO IDs	InterPro GO Names	Enzyme Names	InterPro IDs	InterPro GO IDs	InterPro GO Names
k141_125613.g17	316	no	30	1.56e-13	61.7	[INTERPRO, BLASTED, MAPPED]	316	uncharacterized transposon-derived	2	F:GO:0016491; P:GO:0055114	F:oxidoreductase activity; P:oxidation-reduction process			no IPS match	no IPS match	no IPS match		no IPS match	no IPS match	no IPS match
k141_125613.g18	747	no	50	8.7e-102	64.14	[INTERPRO, BLASTED, MAPPED, ANNOTATED]	747	uncharacterized transposon-derived	2	F:GO:0003676; P:GO:0015074	F:nucleic acid binding; P:DNA integration			IPR000953 (SMART); IPR036397 (G3DSA:3.30.420.GENE3D); G3DSA:2.40.50.40 (GENE3D); IPR023780 (PFAM); PTHR22812 (PANTHER); PTHR22812:SF138 (PANTHER); IPR001584 (PROSITE_PROFILES); IPR000953 (PROSITE_PROFILES); IPR000953 (CDD); IPR016197 (SUPERFAMILY); IPR012337 (SUPERFAMILY)	F:GO:0003676; P:GO:0015074	F:nucleic acid binding; P:DNA integration		IPR000953 (SMART); IPR036397 (G3DSA:3.30.420.GENE3D); G3DSA:2.40.50.40 (GENE3D); IPR023780 (PFAM); PTHR22812 (PANTHER); PTHR22812:SF138 (PANTHER); IPR001584 (PROSITE_PROFILES); IPR000953 (PROSITE_PROFILES); IPR000953 (CDD); IPR016197 (SUPERFAMILY); IPR012337 (SUPERFAMILY)	F:GO:0003676; P:GO:0015074	F:nucleic acid binding; P:DNA integration
k141_175923.g24	587	no	50	5.16e-55	63.68	[INTERPRO, BLASTED, MAPPED, ANNOTATED]	587	RNA-dependent DNA polymerase	6	P:GO:0044260; P:GO:0050794; F:GO:0005488; F:GO:0016740; P:GO:0044238; P:GO:0044699	P:cellular macromolecule metabolic process; P:regulation of cellular process; F:binding; F:transferase activity; P:primary metabolic process; P:single-organism process			G3DSA:3.30.70.270 (GENE3D); IPR000477 (PFAM); PTHR19446 (PANTHER); IPR000477 (PROSITE_PROFILES); cd01650 (CDD); SSF56672 (SUPERFAMILY)	no GO terms	no GO terms		G3DSA:3.30.70.270 (GENE3D); IPR000477 (PFAM); PTHR19446 (PANTHER); IPR000477 (PROSITE_PROFILES); cd01650 (CDD); SSF56672 (SUPERFAMILY)	no GO terms	no GO terms
k141_20508.g4	501	no	50	2.08e-39	59.24	[INTERPRO, BLASTED, MAPPED]	501	Pol poly	5	F:GO:0003676; C:GO:0005634; F:GO:0004190; P:GO:0006508; P:GO:0015074	F:nucleic acid binding; C:nucleus; F:aspartic-type endopeptidase activity; P:proteolysis; P:DNA integration			G3DSA:2.40.50.40 (GENE3D); mobidb-lite (MOBIDB_LITE); PTHR44369 (PANTHER); IPR000953 (PROSITE_PROFILES); IPR000953 (CDD); IPR016197 (SUPERFAMILY)	no GO terms	no GO terms		G3DSA:2.40.50.40 (GENE3D); mobidb-lite (MOBIDB_LITE); PTHR44369 (PANTHER); IPR000953 (PROSITE_PROFILES); IPR000953 (CDD); IPR016197 (SUPERFAMILY)	no GO terms	no GO terms
k141_227431.g28	819	no	50	2.07e-96	68.64	[INTERPRO, BLASTED, MAPPED, ANNOTATED]	819	Retrotransposable element Tf2 type 1	2	F:GO:0003676; P:GO:0015074	F:nucleic acid binding; P:DNA integration			IPR036397 (G3DSA:3.30.420.GENE3D); PTHR44369 (PANTHER); PTHR44369:SF2 (PANTHER); IPR001584 (PROSITE_PROFILES); IPR012337 (SUPERFAMILY)	F:GO:0003676; P:GO:0015074	F:nucleic acid binding; P:DNA integration		IPR036397 (G3DSA:3.30.420.GENE3D); PTHR44369 (PANTHER); PTHR44369:SF2 (PANTHER); IPR001584 (PROSITE_PROFILES); IPR012337 (SUPERFAMILY)	F:GO:0003676; P:GO:0015074	F:nucleic acid binding; P:DNA integration
k141_285154.g31	462	no	50	1.81e-26	88.5	[INTERPRO, BLASTED]	462	piggyBac transposable element-derived 4-like						mobidb-lite (MOBIDB_LITE)	no GO terms	no GO terms		mobidb-lite (MOBIDB_LITE)	no GO terms	no GO terms
k141_329238.g37	786	no	50	1.05e-30	50.78	[INTERPRO, BLASTED, MAPPED, ANNOTATED]	786	Retrotransposable element Tf2 type 1	1	F:GO:0005488	F:binding			PF13975 (PFAM); IPR021109 (G3DSA:2.40.70.GENE3D); mobidb-lite (MOBIDB_LITE); PTHR15503:SF10 (PANTHER); IPR032567 (PANTHER); PTHR15503:SF10 (PANTHER); cd00303 (CDD); IPR021109 (SUPERFAMILY)	no GO terms	no GO terms		PF13975 (PFAM); IPR021109 (G3DSA:2.40.70.GENE3D); mobidb-lite (MOBIDB_LITE); PTHR15503:SF10 (PANTHER); IPR032567 (PANTHER); PTHR15503:SF10 (PANTHER); cd00303 (CDD); IPR021109 (SUPERFAMILY)	no GO terms	no GO terms
k141_345142.g40	178	no	2	5.29e-07	77	[INTERPRO, BLASTED]	178	PREDICTED: uncharacterized protein LOC109523355 isoform X1						no IPS match	no IPS match	no IPS match		no IPS match	no IPS match	no IPS match	uncharacterized LOC109523355 [ Hippocampus comes (tiger tail seahorse) ] , transposase
k141_378087.g45	871	no	50	4.38e-149	73.22	[INTERPRO, BLASTED, MAPPED, ANNOTATED]	871	PREDICTED: LOW QUALITY PROTEIN: uncharacterized protein LOC103357568	3	P:GO:0043170; F:GO:0046872; P:GO:0044238	P:macromolecule metabolic process; F:metal ion binding; P:primary metabolic process			G3DSA:3.30.70.270 (GENE3D); IPR000477 (PFAM); G3DSA:3.30.70.270 (GENE3D); PTHR24559 (PANTHER); IPR000477 (PROSITE_PROFILES); cd09274 (CDD); SSF56672 (SUPERFAMILY)	no GO terms	no GO terms		G3DSA:3.30.70.270 (GENE3D); IPR000477 (PFAM); G3DSA:3.30.70.270 (GENE3D); PTHR24559 (PANTHER); IPR000477 (PROSITE_PROFILES); cd09274 (CDD); SSF56672 (SUPERFAMILY)	no GO terms	no GO terms	damselfish protein, uncharacterized, similarity to retrotransposon
k141_424693.g49	273	no	50	5.59e-45	84.76	[INTERPRO, BLASTED, MAPPED, ANNOTATED]	273	RNA-directed DNA polymerase homolog	6	F:GO:0003676; C:GO:0005634; F:GO:0008270; F:GO:0004190; P:GO:0006508; P:GO:0015074	F:nucleic acid binding; C:nucleus; F:zinc ion binding; F:aspartic-type endopeptidase activity; P:proteolysis; P:DNA integration	EC:3.4.23	Acting on peptide bonds (peptidases)	G3DSA:3.10.10.10 (GENE3D); PTHR24559:SF247 (PANTHER); PTHR24559 (PANTHER); SSF56672 (SUPERFAMILY)	no GO terms	no GO terms	Acting on peptide bonds (peptidases)	G3DSA:3.10.10.10 (GENE3D); PTHR24559:SF247 (PANTHER); PTHR24559 (PANTHER); SSF56672 (SUPERFAMILY)	no GO terms	no GO terms
k141_506242.g54	510	no	50	1.48e-73	65.04	[INTERPRO, BLASTED, MAPPED, ANNOTATED]	510	piggyBac transposable element-derived 4-like	2	F:GO:0008270; C:GO:0005622	F:zinc ion binding; C:intracellular			mobidb-lite (MOBIDB_LITE); IPR000315 (PROSITE_PROFILES); IPR011011 (SUPERFAMILY)	F:GO:0008270; C:GO:0005622	F:zinc ion binding; C:intracellular		mobidb-lite (MOBIDB_LITE); IPR000315 (PROSITE_PROFILES); IPR011011 (SUPERFAMILY)	F:GO:0008270; C:GO:0005622	F:zinc ion binding; C:intracellular
k141_508222.g55	909	no	50	1.96e-57	62.84	[INTERPRO, BLASTED, MAPPED]	909	Pol poly	5	F:GO:0003676; C:GO:0005634; F:GO:0004190; P:GO:0006508; P:GO:0015074	F:nucleic acid binding; C:nucleus; F:aspartic-type endopeptidase activity; P:proteolysis; P:DNA integration			IPR000953 (SMART); IPR023780 (PFAM); G3DSA:2.40.50.40 (GENE3D); PTHR44369 (PANTHER); IPR000953 (PROSITE_PROFILES); IPR000953 (CDD); IPR016197 (SUPERFAMILY)	no GO terms	no GO terms		IPR000953 (SMART); IPR023780 (PFAM); G3DSA:2.40.50.40 (GENE3D); PTHR44369 (PANTHER); IPR000953 (PROSITE_PROFILES); IPR000953 (CDD); IPR016197 (SUPERFAMILY)	no GO terms	no GO terms
k141_527905.g58	438	yes	50	1.29e-42	70.42	[INTERPRO, BLASTED, MAPPED, ANNOTATED]	438	RNA-directed DNA polymerase from mobile element jockey-	9	P:GO:0048884; F:GO:0016706; P:GO:0006508; C:GO:0016021; F:GO:0004252; P:GO:0048899; F:GO:0008168; P:GO:0055114; P:GO:0032259	P:neuromast development; F:oxidoreductase activity, acting on paired donors, with incorporation or reduction of molecular oxygen, 2-oxoglutarate as one donor, and incorporation of one atom each of oxygen into both donors; P:proteolysis; C:integral component of membrane; F:serine-type endopeptidase activity; P:anterior lateral line development; F:methyltransferase activity; P:oxidation-reduction p…	EC:1.14.11; EC:3.4.21	Acting on paired donors, with incorporation or reduction of molecular oxygen. The oxygen incorporated need not be derived from O(2); Acting on peptide bonds (peptidases)	IPR000477 (PFAM); mobidb-lite (MOBIDB_LITE); PTHR45612 (PANTHER)	no GO terms	no GO terms	Acting on paired donors, with incorporation or reduction of molecular oxygen. The oxygen incorporated need not be derived from O(2); Acting on peptide bonds (peptidases)	IPR000477 (PFAM); mobidb-lite (MOBIDB_LITE); PTHR45612 (PANTHER)	no GO terms	no GO terms
k141_87110.g11	813	no	50	8.21e-148	79.62	[INTERPRO, BLASTED, MAPPED, ANNOTATED]	813	uncharacterized protein LOC105940591	2	F:GO:0003676; F:GO:0004523	F:nucleic acid binding; F:RNA-DNA hybrid ribonuclease activity			IPR036397 (G3DSA:3.30.420.GENE3D); IPR002156 (PFAM); mobidb-lite (MOBIDB_LITE); PTHR10642 (PANTHER); PTHR10642:SF0 (PANTHER); IPR002156 (PROSITE_PROFILES); cd09273 (CDD); IPR012337 (SUPERFAMILY)	F:GO:0003676; F:GO:0004523	F:nucleic acid binding; F:RNA-DNA hybrid ribonuclease activity		IPR036397 (G3DSA:3.30.420.GENE3D); IPR002156 (PFAM); mobidb-lite (MOBIDB_LITE); PTHR10642 (PANTHER); PTHR10642:SF0 (PANTHER); IPR002156 (PROSITE_PROFILES); cd09273 (CDD); IPR012337 (SUPERFAMILY)	F:GO:0003676; F:GO:0004523	F:nucleic acid binding; F:RNA-DNA hybrid ribonuclease activity		Maylandia zebra (zebra mbuna) reverse transcriptase
k141_381576.g47	877	yes	50	5.46e-114	65.54	[INTERPRO, BLASTED, ANNOTATED]	877	PREDICTED: uncharacterized protein K02A2.6-like	2	F:GO:0003676; P:GO:0015074	F:nucleic acid binding; P:DNA integration			IPR036397 (G3DSA:3.30.420.GENE3D); IPR001584 (PFAM); G3DSA:2.30.30.140 (GENE3D); mobidb-lite (MOBIDB_LITE); PTHR24559:SF222 (PANTHER); PTHR24559 (PANTHER); IPR001584 (PROSITE_PROFILES); IPR012337 (SUPERFAMILY)	F:GO:0003676; P:GO:0015074	F:nucleic acid binding; P:DNA integration		IPR036397 (G3DSA:3.30.420.GENE3D); IPR001584 (PFAM); G3DSA:2.30.30.140 (GENE3D); mobidb-lite (MOBIDB_LITE); PTHR24559:SF222 (PANTHER); PTHR24559 (PANTHER); IPR001584 (PROSITE_PROFILES); IPR012337 (SUPERFAMILY)	F:GO:0003676; P:GO:0015074	F:nucleic acid binding; P:DNA integration	nucleic acid binding, zinc ion binding

## Sheet: TableS10
Supplementary Table S10
Support of topology weighting analyses and comparison between LG7 and LG6
LG7		% windows supporting:			LG6		% windows supporting:
window size	%data supporting each topology	topology1	topology2	topology3	window size	%data supporting each topology	topology1	topology2	topology3
1 kb	100	48.5	0	0	1 kb	100	49.1	0	0
1 kb	75	80.8	0.001 (1)	0	1 kb	75	82.9	0	0
1 kb	66	87.9	0.005 (3)	0.001 (1)	1 kb	66	85.7	0	0
5 kb	100	78.5	0	0	5 kb	100	76.9	0	0
5 kb	75	91.2	0	0	5 kb	75	91.6	0	0
5 kb	66	94.3	0.008 (1)	0	5 kb	66	94.8	0	0
10 kb	100	85.2	0	0	10 kb	100	85.3	0	0
10 kb	75	93.7	0	0	10 kb	75	94.7	0	0
10 kb	66	96.1	0	0	10 kb	66	96.8	0	0
		(): Number of windows

[truncated: 3 more sheets: TableS11, TableS12, TableS13]
